# Supplementary material for: Targeting enhancer switching overcomes non-genetic drug resistance in acute myeloid leukaemia
Source: Nat Commun. 2019 Jun 20;10:2723. doi: 10.1038/s41467-019-10652-9 (PMC6586637; doi:10.1038/s41467-019-10652-9)
Supplement: Supplementary file 4 — Supplementary Data 1 [file 41467_2019_10652_MOESM4_ESM.xlsx]

## Sheet: Supplementary Table 1.txt
Row.names	Gene	D7 GR1 + enrichment	D7 GR1 - enrichment
Zmynd8_BD_e7.3	Zmynd8	10.4858	0.0953673
Setdb1_e21.2	Setdb1	10.0544	0.0994592
Zmynd8_BD_e6.1	Zmynd8	9.74465	0.10262
Setdb1_e21.1	Setdb1	9.14762	0.109318
Chd4_H_e23.1	Chd4	8.9632	0.111567
Chd4_D_e17.1	Chd4	8.9194	0.112115
Hbo1_e12.2	Hbo1	8.53098	0.11722
Hbo1_e12.1	Hbo1	8.32782	0.120079
Setdb1_e22.1	Setdb1	7.9624	0.12559
Chd4_H_e22.2	Chd4	7.80583	0.128109
Hdac3_e7.1	Hdac3	7.63404	0.130992
Hbo1_e9.1	Hbo1	7.35854	0.135897
Hbo1_e11.2	Hbo1	7.21171	0.138663
Hdac3_e8.1	Hdac3	7.15669	0.139729
Hdac3_e7.2	Hdac3	6.79253	0.14722
Dot1_e11.3	Dot1	6.54918	0.152691
Hbo1_e11.1	Hbo1	5.92385	0.168809
Hdac3_e10.1	Hdac3	5.76761	0.173382
Chd4_D_e15.1	Chd4	5.43119	0.184122
Kdm1a e17.1	Kdm1a	5.37477	0.186055
Chd4_H_e22.1	Chd4	5.04459	0.198232
Kdm1a e9.1	Kdm1a	5.02746	0.198908
Kdm1a e14.1	Kdm1a	4.91253	0.203561
Dot1_e7.1	Dot1	4.65361	0.214887
Setd2_e5.1	Setd2	3.70682	0.269773
Brd2_BD1_e5.1	Brd2	3.67303	0.272255
Brd2_BD2_e7.2	Brd2	3.54369	0.282192
Rnf20_e4.2	Rnf20	3.35999	0.29762
Rnf20_e4.1	Rnf20	2.70089	0.370249
Setd8_e8.1	Setd8	2.65872	0.376121
Brd2_BD2_e7.1	Brd2	2.60192	0.384331
Ep300_e25.1	Ep300	2.47061	0.404758
Mof_e8.3	Mof	2.4671	0.405334
Brd9_BD_e5.3	Brd9	2.40006	0.416657
Brd2_BD1_e3.1	Brd2	2.39881	0.416873
Taf1_BD2_e31.2	Taf1	2.37949	0.420257
Taf1_e14.1	Taf1	2.37098	0.421766
Mll2_e36.1	Mll2	2.32212	0.430641
Jmjd6 e3.3	Jmjd6	2.22575	0.449286
Pmrt1_e6.2	Pmrt1	2.19491	0.455599
Kdm5c e12.2	Kdm5c	2.15752	0.463494
Trim28_BD_e16.1	Trim28	2.02695	0.493352
Mll2_e37.1	Mll2	1.99617	0.50096
Trim28_BD_e15.1	Trim28	1.98275	0.50435
Rnf20_e4.3	Rnf20	1.95966	0.510293
Brd2_BD2_e8.1	Brd2	1.9139	0.522493
Brd2_BD2_e8.2	Brd2	1.87766	0.532577
Mll2_e37.3	Mll2	1.87493	0.533353
Chd1_D_e14.1	Chd1	1.85259	0.539786
Jmjd6 e3.2	Jmjd6	1.84624	0.541641
Brd2_BD1_e3.2	Brd2	1.81874	0.549831
Chd7_D_e12.2	Chd7	1.81617	0.55061
Pmrt7_e4.2	Pmrt7	1.79058	0.55848
Ep300_e26.1	Ep300	1.77229	0.564242
Zmynd8_BD_e7.2	Zmynd8	1.76484	0.566624
Pmrt5_e11.3	Pmrt5	1.71868	0.581842
Jmjd6 e5.1	Jmjd6	1.71616	0.582696
Jmjd1c e20.1	Jmjd1c	1.71206	0.584092
Chd7_H_e17.2	Chd7	1.66965	0.598929
Pmrt5_e12.2	Pmrt5	1.65284	0.605021
Brd2_BD1_e3.3	Brd2	1.64948	0.606252
Kdm5c e12.1	Kdm5c	1.64702	0.607158
Mll2_e37.2	Mll2	1.63274	0.612469
Brd9_BD_e6.1	Brd9	1.60559	0.622823
Ep300_BD_e17.1	Ep300	1.6001	0.62496
Pmrt5_e11.1	Pmrt5	1.58916	0.629262
Taf1_e12.1	Taf1	1.57865	0.633454
Trim28_BD_e16.2	Trim28	1.57417	0.635255
Jmjd1c e22.1	Jmjd1c	1.53863	0.649929
Kdm5c e11.1	Kdm5c	1.53619	0.650961
Pmrt7_e5.1	Pmrt7	1.52746	0.654681
Trim28_BD_e15.2	Trim28	1.52098	0.657473
Setd8_e8.2	Setd8	1.50947	0.662485
Suv420h1_e11.1	Suv420h1	1.50725	0.66346
Ehmt2_e25.1	Ehmt2	1.50343	0.665144
Pmrt7_e4.3	Pmrt7	1.49663	0.668168
Ehmt2_e26.2	Ehmt2	1.49633	0.668303
Pmrt1_e5.1	Pmrt1	1.4711	0.679764
Pmrt7_e4.1	Pmrt7	1.4618	0.684086
Ep300_e28.1	Ep300	1.4478	0.690702
Kmt2a_BD_e16.2	Kmt2a	1.44672	0.691219
Jmjd1c e21.1	Jmjd1c	1.43917	0.694844
Ep300_BD_e17.2	Ep300	1.4296	0.699497
Mof_e8.2	Mof	1.41671	0.705859
Ehmt1_e25.2	Ehmt1	1.41078	0.70883
Kdm5a e11.2	Kdm5a	1.39368	0.717527
Pmrt1_e6.1	Pmrt1	1.38862	0.720142
Hif1an e3.2	Hif1an	1.38185	0.723667
Hif1an e2.1	Hif1an	1.36059	0.734977
Mll5_e12.1	Mll5	1.35154	0.739899
Sirt2_e9.1	Sirt2	1.34862	0.741497
Hif1an e3.1	Hif1an	1.34512	0.743426
Bptf_BD_e26.2	Bptf	1.31895	0.758178
Rnf20_e3.1	Rnf20	1.29402	0.772784
Ep300_BD_e17.3	Ep300	1.28575	0.777753
Kdm5a e11.1	Kdm5a	1.27641	0.783448
Ehmt2_e24.1	Ehmt2	1.26711	0.789196
Ehmt1_e25.1	Ehmt1	1.26254	0.792055
Hif1an e4.1	Hif1an	1.25819	0.794792
Chd7_D_e13.1	Chd7	1.25488	0.796892
Ehmt2_e26.1	Ehmt2	1.25123	0.799211
Carm1_e6.1	Carm1	1.2321	0.811624
Ep300_BD_e18.1	Ep300	1.22735	0.814763
Setd8_e7.1	Setd8	1.2255	0.815991
Trim33_BD_e17.2	Trim33	1.21847	0.820704
Jmjd1c e23.1	Jmjd1c	1.21678	0.821842
Chd7_D_e12.1	Chd7	1.20257	0.831556
Moz_e13.2	Moz	1.19854	0.83435
Mll5_e10.1	Mll5	1.19578	0.836276
Atad2_BD_e21.2	Atad2	1.18254	0.845637
Padi4 e15.1	Padi4	1.16545	0.858036
Trim33_BD_e18.3	Trim33	1.15968	0.862304
Moz_e14.1	Moz	1.15873	0.863015
Brd8_BD_e19.1	Brd8	1.15725	0.864116
Hat1_e5.1	Hat1	1.1548	0.865954
Sirt2_e9.2	Sirt2	1.15106	0.868767
Kmt2a_BD_e17.1	Kmt2a	1.13749	0.879131
Ehmt1_e26.2	Ehmt1	1.12875	0.885935
Nsd3_e20.2	Nsd3	1.12805	0.886482
Ep300_BD_e17.4	Ep300	1.1264	0.887787
Pbrm1_BD6_e18.9	Pbrm1	1.11999	0.892868
Ep300_e29.1	Ep300	1.11843	0.894113
Moz_e12.1	Moz	1.1147	0.897101
Ehmt1_e26.3	Ehmt1	1.10017	0.908952
Pmrt10_e4.2	Pmrt10	1.0955	0.912824
Pbrm1_BD4_e16.3	Pbrm1	1.09525	0.913036
Hdac8_e4.1	Hdac8	1.095	0.91324
Hif1an e5.1	Hif1an	1.09364	0.914379
Chd1_D_e12.1	Chd1	1.09166	0.91604
Ehmt2_e26.3	Ehmt2	1.08963	0.917743
Bptf_BD_e26.1	Bptf	1.08827	0.918889
Brd3_BD1_e4.1	Brd3	1.08786	0.919237
Baz1b_BD_e18.1	Baz1b	1.08448	0.922104
Hat1_e3.1	Hat1	1.08118	0.924919
Hdac8_e5.2	Hdac8	1.07819	0.927483
Cecr2_BD_e14.1	Cecr2	1.07265	0.932268
Trim33_BD_e18.2	Trim33	1.07222	0.932644
Hat1_e4.2	Hat1	1.05764	0.945499
Pbrm1_BD5_e18.5	Pbrm1	1.05547	0.947449
Trim33_BD_e18.1	Trim33	1.05489	0.94797
Baz1b_BD_e19.1	Baz1b	1.04195	0.95974
Brwd1_BD2_e36.2	Brwd1	1.04169	0.959976
Kmt2a_BD_e16.3	Kmt2a	1.03641	0.964872
Morf_e13.3	Morf	1.02923	0.971598
Kdm4a e6.1	Kdm4a	1.02648	0.974204
Pcaf_e12.1	Pcaf	1.02026	0.980146
Trim24_BD_e17.1	Trim24	1.02004	0.98035
Baz2a_BD_e29.2	Baz2a	1.01981	0.980576
Brdt_BD2_e8.1	Brdt	1.01493	0.985287
Kdm6b e19.2	Kdm6b	1.01379	0.986396
Trim33_BD_e17.1	Trim33	1.01355	0.986631
Kmt2a_BD_e18.1	Kmt2a	1.01087	0.989248
Pmrt10_e3.1	Pmrt10	1.00797	0.992097
Pbrm1_BD4_e16.4	Pbrm1	1.0056	0.994432
Rpa3_e1.1	Rpa3	1.0003	0.999699
Chd7_H_e16.1	Chd7	0.996067	1.00395
Brd3_BD2_e6.2	Brd3	0.992487	1.00757
Nsd3_e21.1	Nsd3	0.992195	1.00787
Pmrt10_e4.1	Pmrt10	0.989497	1.01061
Setd7_e8.1	Setd7	0.988637	1.01149
Kdm5b e13.1	Kdm5b	0.987055	1.01311
Kmt2a_BD_e16.1	Kmt2a	0.984355	1.01589
Gcn5_e11.3	Gcn5	0.983013	1.01728
Hdac9_e22.1	Hdac9	0.981842	1.01849
Gcn5_e11.2	Gcn5	0.980789	1.01959
Moz_e11.1	Moz	0.980353	1.02004
Kdm5b e12.2	Kdm5b	0.978475	1.022
Rad54l_D_e8.1	Rad54l	0.976845	1.0237
Morf_e11.1	Morf	0.976467	1.0241
Brd3_BD1_e2.1	Brd3	0.976431	1.02414
Pbrm1_BD1_e4.1	Pbrm1	0.972205	1.02859
Kdm6b e18.1	Kdm6b	0.969009	1.03198
Nat10_e17.1	Nat10	0.967234	1.03388
Brd3_BD2_e6.1	Brd3	0.966026	1.03517
Brwd1_BD1_e31.2	Brwd1	0.961511	1.04003
Trim24_BD_e18.1	Trim24	0.960222	1.04143
Jmjd7 e3.1	Jmjd7	0.953592	1.04867
Ttf2_H_e20.1	Ttf2	0.948783	1.05398
Pbrm1_BD5_e18.1	Pbrm1	0.948546	1.05424
Padi4 e12.1	Padi4	0.946383	1.05665
Pbrm1_BD6_e18.6	Pbrm1	0.944683	1.05856
Baz2a_BD_e30.1	Baz2a	0.94452	1.05874
Kdm2a e9.2	Kdm2a	0.94349	1.05989
Mll1_e36.1	Mll1	0.941553	1.06208
Kdm6b e17.2	Kdm6b	0.936788	1.06748
Brdt_BD1_e3.3	Brdt	0.935208	1.06928
Kdm1b e18.1	Kdm1b	0.934521	1.07007
Phf2 e7.2	Phf2	0.934155	1.07049
Atad2b_BD_e24.3	Atad2b	0.934021	1.07064
Morf_e13.1	Morf	0.932002	1.07296
Nsd3_e19.1	Nsd3	0.929265	1.07612
Kdm1b e16.1	Kdm1b	0.928678	1.0768
Dcc_e2.3	Dcc	0.927019	1.07873
Smarca2_H_e23.2	Smarca2	0.924192	1.08203
Smarca2_BD_e30.1	Smarca2	0.92258	1.08392
Pmrt1_e4.2	Pmrt1	0.921896	1.08472
Sirt6_e7.1	Sirt6	0.921594	1.08508
Bptf_BD_e27.1	Bptf	0.920697	1.08613
Kdm4a e7.1	Kdm4a	0.920086	1.08685
Sirt4_e4.2	Sirt4	0.919815	1.08718
Phip_BD2_e36.1	Phip	0.91762	1.08978
Brd3_BD1_e2.2	Brd3	0.91732	1.09013
Mina e4.1	Mina	0.914244	1.0938
Brd8_BD_e18.1	Brd8	0.913704	1.09445
Pcaf_e10.1	Pcaf	0.911532	1.09705
Nsd1_e19.1	Nsd1	0.910652	1.09811
Shprh_H_e28.2	Shprh	0.910596	1.09818
Kat2a_BD_e17.2	Kat2a	0.908821	1.10033
Setd1a_e17.1	Setd1a	0.906911	1.10264
Brpf3_BD_e6.4	Brpf3	0.906901	1.10266
Pbrm1_BD4_e17.1	Pbrm1	0.902695	1.10779
Pbrm1_BD3_e14.1	Pbrm1	0.902118	1.1085
Kdm4a e5.2	Kdm4a	0.901192	1.10964
Pmrt8_e5.1	Pmrt8	0.900378	1.11064
Brd1_BD_e5.3	Brd1	0.899049	1.11229
Chd5_H_e22.1	Chd5	0.898813	1.11258
Brpf1_BD_e6.3	Brpf1	0.898474	1.113
Sirt7_e6.1	Sirt7	0.896469	1.11549
Pbrm1_BD2_e9.1	Pbrm1	0.896425	1.11554
Pbrm1_BD3_e13.2	Pbrm1	0.896108	1.11594
Kdm1b e14.1	Kdm1b	0.890815	1.12257
Brwd1_BD1_e31.1	Brwd1	0.888626	1.12533
Baz1b_BD_e19.2	Baz1b	0.887199	1.12714
Irx1_e1.1	Irx1	0.886313	1.12827
Prdm8_e2.2	Prdm8	0.885769	1.12896
Hdac10_e7.1	Hdac10	0.885372	1.12947
Chd6_D_e13.1	Chd6	0.884518	1.13056
Ttf2_D_e11.1	Ttf2	0.88354	1.13181
Hdac7_e15.1	Hdac7	0.883156	1.1323
Kdm4a e5.1	Kdm4a	0.883006	1.1325
Setd1a_e18.2	Setd1a	0.882427	1.13324
Chd2_H_e20.1	Chd2	0.881608	1.13429
Pbrm1_BD2_e7.1	Pbrm1	0.881567	1.13434
Atat1_e5.2	Atat1	0.881208	1.13481
Chd5_H_e21.1	Chd5	0.877952	1.13901
Chd2_H_e19.1	Chd2	0.877832	1.13917
Ezh2_e19.2	Ezh2	0.877178	1.14002
Suv420h2_e5.1	Suv420h2	0.873716	1.14454
Smarca2_D_e15.1	Smarca2	0.870441	1.14884
Ano9_e3.2	Ano9	0.870429	1.14886
Hdac7_e18.1	Hdac7	0.868315	1.15166
Pmrt8_e3.2	Pmrt8	0.868284	1.1517
Acat1_e9.1	Acat1	0.868029	1.15204
Fev_e3.2	Fev	0.866277	1.15437
Atat1_e5.3	Atat1	0.863766	1.15772
Setd7_e7.1	Setd7	0.863401	1.15821
Smyd1_e6.1	Smyd1	0.863199	1.15848
Kdm5d e12.1	Kdm5d	0.862159	1.15988
Chd2_D_e14.2	Chd2	0.862102	1.15996
Prdm2_e6.1	Prdm2	0.859489	1.16348
Cecr2_BD_e13.1	Cecr2	0.858888	1.1643
Chd6_H_e17.2	Chd6	0.856	1.16822
Prdm8_e3.3	Prdm8	0.852293	1.17331
Tet3 e9.2	Tet3	0.851352	1.1746
Shprh_H_e27.1	Shprh	0.851245	1.17475
Brdt_BD1_e3.1	Brdt	0.850442	1.17586
Pbrm1_BD3_e14.2	Pbrm1	0.849708	1.17687
Chd6_D_e12.2	Chd6	0.848642	1.17835
Phip_BD1_e31.1	Phip	0.847092	1.18051
Brd3_BD2_e7.2	Brd3	0.846511	1.18132
Esrrb_e2.1	Esrrb	0.846313	1.1816
Tet2 e11.1	Tet2	0.846162	1.18181
Hltf_H_e24.2	Hltf	0.846101	1.18189
Taf1 BD1 e28.2	Taf1	0.844579	1.18402
Mll1_e36.4	Mll1	0.842876	1.18641
Smarcad1_D_e15.2	Smarcad1	0.842773	1.18656
Brd3_BD1_e3.1	Brd3	0.84171	1.18806
Brdt_BD2_e7.1	Brdt	0.841039	1.18901
Pcaf_e10.2	Pcaf	0.840513	1.18975
Brwd1_BD1_e32.1	Brwd1	0.83938	1.19136
Hdac5_e25.1	Hdac5	0.837624	1.19385
Hells_D_e9.1	Hells	0.837503	1.19403
Kdm5a e12.2	Kdm5a	0.835861	1.19637
Kdm6b e17.1	Kdm6b	0.834928	1.19771
Atad2_BD_e22.1	Atad2	0.834907	1.19774
Smarca2_D_e18.1	Smarca2	0.833586	1.19964
Setmar_e2.5	Setmar	0.830666	1.20385
Mll1_e35.2	Mll1	0.829247	1.20591
Smarcal1_D_e7.1	Smarcal1	0.829173	1.20602
Baz2a_BD_e29.3	Baz2a	0.827309	1.20874
Kdm4b e7.1	Kdm4b	0.826565	1.20983
Baz2b_BD_e35.1	Baz2b	0.824159	1.21336
Pbrm1_BD2_e9.2	Pbrm1	0.824127	1.2134
Chd3_D_e14.1	Chd3	0.823414	1.21446
Chd3_H_e21.1	Chd3	0.821903	1.21669
Acat1_e7.1	Acat1	0.8216	1.21714
Baz2b_BD_e36.1	Baz2b	0.820798	1.21833
Uty e23.1	Uty	0.819293	1.22056
Mina e5.1	Mina	0.81771	1.22293
Setdb2_e14.1	Setdb2	0.817545	1.22317
Hdac8_e5.1	Hdac8	0.817394	1.2234
Kat2a_BD_e17.1	Kat2a	0.817114	1.22382
Opn4_e2.1	Opn4	0.816762	1.22435
lama1_e1.1	lama1	0.816737	1.22438
Chd1_H_e19.1	Chd1	0.816692	1.22445
Atad2_BD_e21.3	Atad2	0.814871	1.22719
Chd1l_H_e12.2	Chd1l	0.813898	1.22866
Phf2 e6.1	Phf2	0.813605	1.2291
Morf_e12.1	Morf	0.813514	1.22923
Irx1_e1.3	Irx1	0.813258	1.22962
Jmjd7 e7.1	Jmjd7	0.812993	1.23002
Suv39h2_e5.1	Suv39h2	0.807446	1.23847
Brd7_BD_e5.3	Brd7	0.805633	1.24126
Sirt6_e5.1	Sirt6	0.805503	1.24146
Htr2c_e3.2	Htr2c	0.805468	1.24151
Phip_BD2_e35.2	Phip	0.805053	1.24215
Atf2_e12.1	Atf2	0.804594	1.24286
Actr_e18.1	Actr	0.80355	1.24448
Nat10_e17.2	Nat10	0.803276	1.2449
Brd3_BD1_e4.2	Brd3	0.802148	1.24665
Setd6_e4.1	Setd6	0.80128	1.248
Brpf1_BD_e7.2	Brpf1	0.800174	1.24973
Trim66_BD_e18.3	Trim66	0.794751	1.25826
Atad2b_BD_e25.1	Atad2b	0.793739	1.25986
Phip_BD2_e35.1	Phip	0.793414	1.26038
Suv420h2_e7.1	Suv420h2	0.793019	1.261
Shprh_H_e28.1	Shprh	0.792881	1.26122
Kdm6b e19.1	Kdm6b	0.792042	1.26256
Dcc_e3.1	Dcc	0.791499	1.26343
Kdm4d e2.3	Kdm4d	0.791067	1.26412
lama1_e2.2	lama1	0.790572	1.26491
Hr e19.1	Hr	0.78828	1.26858
Sirt5_e7.1	Sirt5	0.788215	1.26869
Clock_e21.1	Clock	0.787447	1.26993
Baz2b_BD_e36.2	Baz2b	0.785951	1.27234
Tet2 e9.1	Tet2	0.781926	1.27889
Ercc6_D_e8.1	Ercc6	0.78063	1.28102
Ttf2_D_e12.1	Ttf2	0.779174	1.28341
Kat2b_BD_e18.1	Kat2b	0.778834	1.28397
Acat1_e8.1	Acat1	0.778105	1.28517
Uty e21.1	Uty	0.777484	1.2862
Atf2_e12.5	Atf2	0.776092	1.28851
Phip_BD2_e35.3	Phip	0.775525	1.28945
Brdt_BD2_e8.2	Brdt	0.774509	1.29114
Tet1 e8.1	Tet1	0.77366	1.29256
Nmu_e1.1	Nmu	0.772923	1.29379
lama1_e3.1	lama1	0.771638	1.29594
Hells_H_e18.1	Hells	0.770943	1.29711
Smarca1_D_e6.1	Smarca1	0.770661	1.29759
Baz2b_BD_e36.3	Baz2b	0.769426	1.29967
Hdac11_e6.1	Hdac11	0.768078	1.30195
Kat2b_BD_e17.1	Kat2b	0.767878	1.30229
Smarca2_H_e24.1	Smarca2	0.767772	1.30247
Kdm5d e11.1	Kdm5d	0.766515	1.30461
Sirt4_e3.2	Sirt4	0.76649	1.30465
Kdm4d e2.5	Kdm4d	0.766435	1.30474
Ash1l_e10.2	Ash1l	0.765999	1.30548
Suv420h1_e8.1	Suv420h1	0.764506	1.30803
Irx1_e1.2	Irx1	0.76441	1.3082
Trim66_BD_e19.2	Trim66	0.764068	1.30878
Smarca1_H_e12.2	Smarca1	0.763979	1.30894
Kdm2b e9.1	Kdm2b	0.763844	1.30917
Brd3_BD2_e7.1	Brd3	0.763132	1.31039
Atat1_e5.1	Atat1	0.763066	1.3105
Rad54l2_H_e15.1	Rad54l2	0.762214	1.31197
Tet3 e11.1	Tet3	0.76025	1.31536
Hdac9_e22.2	Hdac9	0.759905	1.31595
Hdac6_a2_e22.2	Hdac6	0.759212	1.31716
Setd7_e6.1	Setd7	0.75816	1.31898
Smyd2_e7.2	Smyd2	0.757573	1.32001
Brd1_BD_e5.2	Brd1	0.757351	1.32039
Rad54l_D_e9.1	Rad54l	0.757142	1.32076
Hdac11_e8.1	Hdac11	0.757095	1.32084
Brpf1_BD_e6.2	Brpf1	0.756744	1.32145
Padi4 e11.1	Padi4	0.756636	1.32164
Hat1_e4.3	Hat1	0.755145	1.32425
Jmjd7 e6.1	Jmjd7	0.754981	1.32454
Pcaf_e11.1	Pcaf	0.753908	1.32642
Esrrb_e3.2	Esrrb	0.751483	1.3307
Smyd2_e8.1	Smyd2	0.750805	1.3319
Jmjd8 e4.1	Jmjd8	0.750699	1.33209
Kdm1b e12.1	Kdm1b	0.750257	1.33288
Hdac6_a1_e11.1	Hdac6	0.749375	1.33445
Smarca2_BD_e28.3	Smarca2	0.748722	1.33561
Clock_e22.3	Clock	0.74867	1.3357
Jmjd7 e4.1	Jmjd7	0.748139	1.33665
Smyd5_e10.1	Smyd5	0.746136	1.34024
Kdm8 e4.2	Kdm8	0.745732	1.34096
Kdm2b e8.1	Kdm2b	0.745552	1.34129
Esrrb_e3.3	Esrrb	0.745478	1.34142
Pmrt6_e1.1	Pmrt6	0.74546	1.34145
Sirt2_e11.1	Sirt2	0.745456	1.34146
Clock_e22.2	Clock	0.745135	1.34204
Ercc6_H_e14.1	Ercc6	0.744651	1.34291
Tet3 e11.2	Tet3	0.744218	1.34369
Fev_e2.1	Fev	0.743783	1.34448
Elp3_e14.1	Elp3	0.743774	1.34449
Kat2a_BD_e18.1	Kat2a	0.742209	1.34733
Ino80_H_e30.1	Ino80	0.741814	1.34805
Baz2a_BD_e29.4	Baz2a	0.741589	1.34846
Crebbp_e28.1	Crebbp	0.740992	1.34954
Kdm4c e5.2	Kdm4c	0.740964	1.34959
Pmrt5_e12.1	Pmrt5	0.74079	1.34991
Sp100_BD_e19.1	Sp100	0.738915	1.35334
Kdm5b e12.1	Kdm5b	0.73851	1.35408
Dcc_e3.2	Dcc	0.738347	1.35438
Setdb2_e13.1	Setdb2	0.738293	1.35448
Ash1l_e11.1	Ash1l	0.737667	1.35563
Prdm2_e3.1	Prdm2	0.737375	1.35616
Smyd3_e7.2	Smyd3	0.735932	1.35882
Smyd5_e11.2	Smyd5	0.73541	1.35979
Hells_D_e11.1	Hells	0.735188	1.3602
Kdm2a e8.1	Kdm2a	0.734668	1.36116
Nmu_e1.3	Nmu	0.734222	1.36199
Kdm4a e8.1	Kdm4a	0.734169	1.36208
Pbrm1_BD6_e18.8	Pbrm1	0.734053	1.3623
Pmrt2_e5.1	Pmrt2	0.733526	1.36328
Mina e2.1	Mina	0.733449	1.36342
Irx1_e1.4	Irx1	0.733117	1.36404
Dcc_e2.1	Dcc	0.733091	1.36409
Pmrt8_e3.1	Pmrt8	0.731822	1.36645
Tip60_e12.1	Tip60	0.731646	1.36678
Pbrm1_BD1_e6.1	Pbrm1	0.731294	1.36744
Chd2_H_e21.1	Chd2	0.731062	1.36787
Prdm2_e5.3	Prdm2	0.730604	1.36873
Smyd1_e6.2	Smyd1	0.730116	1.36964
Actr_e18.2	Actr	0.730032	1.3698
Rad54l2_H_e13.1	Rad54l2	0.729503	1.3708
Src1_e19.1	Src1	0.729442	1.37091
Mina e3.1	Mina	0.729386	1.37102
Ercc6_D_e9.1	Ercc6	0.72897	1.3718
Hdac6_a2_e23.1	Hdac6	0.728818	1.37209
Hells_D_e10.1	Hells	0.728275	1.37311
Zmynd11_BD_e6.2	Zmynd11	0.726327	1.37679
Brpf3_BD_e6.3	Brpf3	0.726099	1.37722
Hdac9_e24.1	Hdac9	0.725605	1.37816
Kdm4d e2.4	Kdm4d	0.725193	1.37894
Smarca1_D_e6.2	Smarca1	0.724926	1.37945
Smarca2_BD_e28.2	Smarca2	0.724681	1.37992
Hdac7_e16.1	Hdac7	0.721179	1.38662
Suv39h2_e4.1	Suv39h2	0.721104	1.38676
Tip60_e11.2	Tip60	0.720489	1.38795
Ash1L_BD_e18.1	Ash1L	0.720008	1.38887
Irx1_e2.1	Irx1	0.719983	1.38892
Smarca2_BD_e30.2	Smarca2	0.719125	1.39058
Kat2b_BD_e18.2	Kat2b	0.7184	1.39198
Pmrt3_e9.1	Pmrt3	0.718113	1.39254
Ncoa2_e19.2	Ncoa2	0.717179	1.39435
Smarcad1_H_e21.1	Smarcad1	0.715374	1.39787
Pbrm1_BD1_e4.2	Pbrm1	0.714498	1.39958
Sirt5_e5.3	Sirt5	0.714148	1.40027
Kdm4b e5.1	Kdm4b	0.71395	1.40066
Phf2 e7.1	Phf2	0.713603	1.40134
Pmrt2_e7.1	Pmrt2	0.713475	1.40159
Hspbap1 e4.1	Hspbap1	0.713335	1.40187
Hdac4_e20.1	Hdac4	0.713132	1.40226
Tet3 e8.1	Tet3	0.712389	1.40373
Hdac11_e7.1	Hdac11	0.712033	1.40443
Ercc6_H_e16.1	Ercc6	0.712011	1.40447
Setmar_e2.1	Setmar	0.710668	1.40713
Ezh1_e17.1	Ezh1	0.710658	1.40715
Chd1_D_e13.1	Chd1	0.710153	1.40815
Hdac5_e23.2	Hdac5	0.709722	1.409
Gcn5_e12.1	Gcn5	0.709082	1.41027
Tet2 e7.1	Tet2	0.708027	1.41238
Prdm9_e9.1	Prdm9	0.707656	1.41312
Uty e23.2	Uty	0.707547	1.41333
Sirt3_e5.2	Sirt3	0.707143	1.41414
lama1_e2.3	lama1	0.705451	1.41753
Padi4 e10.1	Padi4	0.705019	1.4184
Src1_e18.3	Src1	0.704619	1.41921
Ep400_H_e29.2	Ep400	0.70445	1.41955
Kdm8 e6.1	Kdm8	0.704319	1.41981
Atrx_D_e19.2	Atrx	0.70396	1.42054
Elp3_e13.4	Elp3	0.703647	1.42117
Sp100_BD_e19.3	Sp100	0.703312	1.42184
Ttf2_D_e13.1	Ttf2	0.702695	1.42309
Pmrt3_e9.2	Pmrt3	0.70261	1.42327
Kdm4b e8.1	Kdm4b	0.702285	1.42392
Smarcad1_H_e22.1	Smarcad1	0.701419	1.42568
Kdm7a e7.2	Kdm7a	0.699528	1.42954
Htr2c_e3.4	Htr2c	0.698235	1.43218
Kdm4b e6.2	Kdm4b	0.697663	1.43336
Pmrt1_e4.1	Pmrt1	0.696909	1.43491
Bace2_e1.4	Bace2	0.696566	1.43561
Cecr2_BD_e12.2	Cecr2	0.695577	1.43765
Nsd1_e18.1	Nsd1	0.695199	1.43844
Trim66_BD_e18.1	Trim66	0.694408	1.44008
Ash1L_BD_e19.1	Ash1L	0.694375	1.44014
Prdm9_e10.1	Prdm9	0.69405	1.44082
Kdm8 e7.1	Kdm8	0.693771	1.4414
Esrrb_e3.1	Esrrb	0.69349	1.44198
Opn4_e2.2	Opn4	0.691694	1.44573
Smarca4_e30.1	Smarca4	0.690393	1.44845
Rad54l2_H_e16.1	Rad54l2	0.690101	1.44906
Nsd2_e17.1	Nsd2	0.687105	1.45538
Jmjd4 e3.1	Jmjd4	0.686998	1.45561
Shprh_H_e26.1	Shprh	0.686571	1.45651
Kat2a_BD_e18.3	Kat2a	0.686476	1.45672
Brd8_BD_e17.1	Brd8	0.683971	1.46205
Bace2_e1.2	Bace2	0.683315	1.46345
Sirt5_e5.2	Sirt5	0.682449	1.46531
Suv39h1_e4.2	Suv39h1	0.680894	1.46866
Smarcal1_D_e7.2	Smarcal1	0.679733	1.47117
Ttf2_D_e10.1	Ttf2	0.67967	1.4713
Suv39h2_e5.2	Suv39h2	0.679459	1.47176
Sp100_BD_e19.2	Sp100	0.679086	1.47257
Kdm2b e8.2	Kdm2b	0.678813	1.47316
Src1_e18.2	Src1	0.678221	1.47445
Brwd1_BD2_e36.1	Brwd1	0.678103	1.4747
Ezh1_e20.1	Ezh1	0.677351	1.47634
Brwd1_BD2_e36.3	Brwd1	0.677262	1.47653
Hdac4_e20.2	Hdac4	0.676887	1.47735
Sirt3_e5.1	Sirt3	0.676534	1.47812
Pmrt3_e11.1	Pmrt3	0.674883	1.48174
Kdm2a e9.1	Kdm2a	0.674619	1.48232
Htr2c_e3.1	Htr2c	0.674295	1.48303
Hdac8_e6.1	Hdac8	0.674133	1.48339
Smarca1_H_e12.1	Smarca1	0.674075	1.48351
Esrrb_e3.4	Esrrb	0.67382	1.48408
Kdm4b e6.1	Kdm4b	0.673155	1.48554
Kdm4d e2.2	Kdm4d	0.673106	1.48565
Hdac6_a1_e10.1	Hdac6	0.672325	1.48738
Mll1_e36.3	Mll1	0.672255	1.48753
Opn4_e3.1	Opn4	0.669945	1.49266
Nsd1_e20.2	Nsd1	0.666943	1.49938
Tet2 e10.1	Tet2	0.666502	1.50037
Rad54l_H_e15.1	Rad54l	0.664946	1.50388
Padi4 e10.2	Padi4	0.663337	1.50753
Brdt_BD2_e7.2	Brdt	0.663125	1.50801
Hells_H_e17.1	Hells	0.662206	1.5101
Smyd1_e5.1	Smyd1	0.661236	1.51232
Trim66_BD_e18.2	Trim66	0.660793	1.51333
Atrx_D_e19.1	Atrx	0.660286	1.51449
Kdm8 e4.1	Kdm8	0.659348	1.51665
Hdac4_e19.1	Hdac4	0.656312	1.52367
Chd6_H_e17.1	Chd6	0.654294	1.52836
Ezh1_e18.1	Ezh1	0.653287	1.53072
Hdac5_e23.1	Hdac5	0.652883	1.53167
Setdb2_e14.2	Setdb2	0.652194	1.53329
Sirt4_e3.3	Sirt4	0.651823	1.53416
Chd1l_H_e12.1	Chd1l	0.65124	1.53553
Fev_e2.2	Fev	0.651179	1.53568
Pmrt8_e4.1	Pmrt8	0.651085	1.5359
Hdac11_e4.1	Hdac11	0.650949	1.53622
Pmrt6_e1.4	Pmrt6	0.650841	1.53647
Kdm4c e7.1	Kdm4c	0.650195	1.538
Gcn5_e12.2	Gcn5	0.646168	1.54758
Uty e21.2	Uty	0.645232	1.54983
Hdac7_e14.1	Hdac7	0.643646	1.55365
Ash1L_BD_e18.2	Ash1L	0.642922	1.5554
Nmu_e1.2	Nmu	0.642852	1.55557
Kdm1b e17.1	Kdm1b	0.642663	1.55603
Jmjd8 e6.1	Jmjd8	0.642089	1.55742
Atad2b_BD_e24.1	Atad2b	0.641659	1.55846
Ercc6_D_e10.1	Ercc6	0.641433	1.55901
Brpf3_BD_e6.1	Brpf3	0.639443	1.56386
Hdac6_a1_e13.1	Hdac6	0.63823	1.56683
Carm1_e5.1	Carm1	0.637618	1.56834
Dcc_e2.2	Dcc	0.635032	1.57472
Actr_e18.3	Actr	0.633318	1.57899
Jmjd4 e1.1	Jmjd4	0.631021	1.58473
Kdm4c e6.2	Kdm4c	0.628128	1.59203
Brpf3_BD_e6.2	Brpf3	0.628022	1.5923
Bace2_e1.1	Bace2	0.627947	1.59249
Smarca1_H_e13.1	Smarca1	0.627619	1.59332
Atrx_H_e28.1	Atrx	0.627143	1.59453
Chd3_D_e16.1	Chd3	0.627131	1.59456
Setdb2_e15.1	Setdb2	0.626061	1.59729
Pmrt3_e9.3	Pmrt3	0.625648	1.59834
Hspbap1 e3.2	Hspbap1	0.62444	1.60143
Smyd5_e12.1	Smyd5	0.624159	1.60216
Kdm7a e7.1	Kdm7a	0.623949	1.6027
Smarca1_H_e13.2	Smarca1	0.623747	1.60321
Kdm3b e22.1	Kdm3b	0.619713	1.61365
Hdac7_e17.1	Hdac7	0.616849	1.62114
Hspbap1 e2.1	Hspbap1	0.614406	1.62759
Suv39h2_e4.2	Suv39h2	0.612948	1.63146
Kdm3a e24.1	Kdm3a	0.61221	1.63343
Chd6_D_e12.1	Chd6	0.610785	1.63724
Hdac10_e9.1	Hdac10	0.610018	1.6393
Smarcad1_D_e12.1	Smarcad1	0.609839	1.63978
Kdm4c e6.1	Kdm4c	0.608639	1.64301
Smyd2_e6.2	Smyd2	0.608089	1.6445
Tet2 e11.2	Tet2	0.607966	1.64483
Prdm2_e5.2	Prdm2	0.60512	1.65257
Phf2 e8.3	Phf2	0.604498	1.65426
Kdm2b e7.1	Kdm2b	0.604118	1.65531
Kdm5b e13.2	Kdm5b	0.603116	1.65805
Setd1a_e19.1	Setd1a	0.6026	1.65947
Brwd1_BD2_e35.1	Brwd1	0.601386	1.66283
Ttf2_H_e22.1	Ttf2	0.601275	1.66313
Pmrt2_e7.2	Pmrt2	0.599427	1.66826
Chd1l_D_e2.1	Chd1l	0.598986	1.66949
Taf1 BD1 e28.1	Taf1	0.59741	1.67389
Smarca4_e30.2	Smarca4	0.596492	1.67647
Smyd3_e7.3	Smyd3	0.594697	1.68153
Suv39h2_e4.3	Suv39h2	0.593181	1.68583
Taf1_e15.1	Taf1	0.590827	1.69254
Kdm3a e25.1	Kdm3a	0.588447	1.69939
Hspbap1 e5.1	Hspbap1	0.587121	1.70323
Hr e18.1	Hr	0.586817	1.70411
Taf1_e16.1	Taf1	0.58587	1.70686
Uty e22.1	Uty	0.584916	1.70965
Kdm3b e19.1	Kdm3b	0.582481	1.71679
Atrx_D_e17.1	Atrx	0.5823	1.71733
Nsd1_e20.3	Nsd1	0.580541	1.72253
Kdm3a e22.1	Kdm3a	0.577741	1.73088
Ano9_e2.1	Ano9	0.576913	1.73336
Hltf_D_e16.2	Hltf	0.575144	1.73869
Hltf_H_e24.1	Hltf	0.574096	1.74187
Atrx_H_e27.1	Atrx	0.569668	1.75541
Hdac6_a2_e22.1	Hdac6	0.568325	1.75956
Setmar_e2.4	Setmar	0.567542	1.76198
Nsd1_e20.1	Nsd1	0.561846	1.77985
Kdm3b e21.1	Kdm3b	0.560198	1.78508
Setmar_e2.2	Setmar	0.559891	1.78606
Nsd2_e18.2	Nsd2	0.559119	1.78853
Phf8 e7.1	Phf8	0.558806	1.78953
Nsd2_e18.1	Nsd2	0.556158	1.79805
Kdm7a e6.1	Kdm7a	0.555264	1.80094
Brdt_BD1_e4.1	Brdt	0.554272	1.80417
Hdac2_e6.1	Hdac2	0.550126	1.81777
Elp3_e13.3	Elp3	0.548945	1.82168
Smarca4_e24.1	Smarca4	0.547912	1.82511
Fev_e1.1	Fev	0.542214	1.84429
Rad54l2_D_e7.1	Rad54l2	0.538772	1.85607
Sirt3_e4.1	Sirt3	0.537591	1.86015
Suv420h2_e4.1	Suv420h2	0.533263	1.87525
Taf1 BD2 e32.2	Taf1	0.530996	1.88325
Smarca4_e16.2	Smarca4	0.530542	1.88487
Hltf_H_e22.1	Hltf	0.530502	1.88501
Hdac2_e9.1	Hdac2	0.529506	1.88855
Setd7_e8.2	Setd7	0.524493	1.9066
Smarcad1_H_e21.2	Smarcad1	0.52144	1.91777
Kdm3b e19.2	Kdm3b	0.515126	1.94127
Ncoa2_e20.2	Ncoa2	0.513805	1.94626
Jarid2 e13.1	Jarid2	0.510433	1.95912
Rad54l2_D_e10.1	Rad54l2	0.509139	1.9641
Src1_e17.1	Src1	0.504531	1.98204
Suv420h2_e5.2	Suv420h2	0.501464	1.99416
Ep400_D_e15.1	Ep400	0.495735	2.01721
No66 e1.3	No66	0.492964	2.02855
Hspbap1 e3.1	Hspbap1	0.491868	2.03307
Phf8 e8.1	Phf8	0.490483	2.03881
Smarca4 e30.1	Smarca4	0.483279	2.0692
Hltf_H_e23.1	Hltf	0.479049	2.08747
Kdm4c e5.1	Kdm4c	0.478985	2.08775
Atf2_e12.2	Atf2	0.477525	2.09413
Brwd3_BD2_e35.2	Brwd3	0.476679	2.09785
Sp100_BD_e20.1	Sp100	0.476387	2.09913
Brwd3_BD2_e37.1	Brwd3	0.464582	2.15247
GTF3C4_e4.1	GTF3C4	0.463485	2.15757
Ep400_D_e17.1	Ep400	0.442921	2.25774
Kdm3b e20.1	Kdm3b	0.441746	2.26374
Hdac2_e7.1	Hdac2	0.440435	2.27048
Cebbp_BD_e18.1	Cebbp	0.438678	2.27958
Ncoa2_e19.3	Ncoa2	0.433545	2.30657
Suv39h1_e5.1	Suv39h1	0.42555	2.3499
Jarid2 e12.2	Jarid2	0.418072	2.39193
Nsd1_e21.1	Nsd1	0.408904	2.44556
Mll3_e57.1	Mll3	0.408745	2.44651
Suv39h1_e3.1	Suv39h1	0.405578	2.46562
Phf8 e7.2	Phf8	0.4055	2.46609
GTF3C4_e3.1	GTF3C4	0.378249	2.64376
Sirt1_e4.2	Sirt1	0.374977	2.66683
Suv39h1_e4.1	Suv39h1	0.37183	2.6894
Ino80_H_e28.1	Ino80	0.36969	2.70497
Taf1 BD2 e31.1	Taf1	0.357606	2.79638
Smarca4_e24.3	Smarca4	0.354315	2.82235
Brd4_BD2_e8.2	Brd4	0.346119	2.88918
Ino80_H_e29.1	Ino80	0.33995	2.94161
Sirt1_e4.1	Sirt1	0.334965	2.98538
Sirt1_e5.1	Sirt1	0.323997	3.08644
Ep400_H_e28.1	Ep400	0.312516	3.19983
Mll3_e58.2	Mll3	0.291392	3.43181
Mll3_e58.1	Mll3	0.290612	3.44101
GTF3C4_e4.3	GTF3C4	0.289441	3.45494
Ino80_D_e14.1	Ino80	0.283587	3.52626
Brd4_e5.1	Brd4	0.260193	3.8433
Kdm6a e25.1	Kdm6a	0.220932	4.52629
Tip60_e11.1	Tip60	0.218349	4.57982
Ino80_D_e16.1	Ino80	0.218324	4.58034
Mll4_e52.1	Mll4	0.217109	4.60598
Mll4_e53.2	Mll4	0.215483	4.64074
Crebbp_e25.1	Crebbp	0.210211	4.75713
Kdm6a e24.1	Kdm6a	0.207483	4.81966
Mll4_e54.1	Mll4	0.198882	5.0281
Mll3_e56.1	Mll3	0.197173	5.0717
Hdac1_e9.1	Hdac1	0.193427	5.16991
Kdm6a e25.2	Kdm6a	0.180448	5.54177
Mll4_e53.1	Mll4	0.177198	5.64341
Crebbp_e29.1	Crebbp	0.174686	5.72455
Brd4_BD2_e8.5	Brd4	0.159903	6.2538
Hdac1_e7.1	Hdac1	0.159866	6.25524
Kdm6a e23.1	Kdm6a	0.149203	6.70229
Cebbp_BD_e17.2	Cebbp	0.148772	6.72168
Setd1b_e15.1	Setd1b	0.141016	7.0914
Brd4_e3.4	Brd4	0.140148	7.1353
Hdac1_e5.1	Hdac1	0.133396	7.49649
Mll4_e54.2	Mll4	0.129035	7.74984
Setd1b_e17.2	Setd1b	0.12505	7.9968
Hdac1_e8.1	Hdac1	0.12293	8.13471
Crebbp_e27.1	Crebbp	0.10855	9.21235
Cebbp_BD_e17.1	Cebbp	0.0979433	10.21
Tip60_e10.1	Tip60	0.0969325	10.3165
Brd4_e5.2	Brd4	0.0815678	12.2597
