# Supplementary material for: Targeting enhancer switching overcomes non-genetic drug resistance in acute myeloid leukaemia
Source: Nat Commun. 2019 Jun 20;10:2723. doi: 10.1038/s41467-019-10652-9 (PMC6586637; doi:10.1038/s41467-019-10652-9)
Supplement: Supplementary file 5 — Supplementary Data 2 [file 41467_2019_10652_MOESM5_ESM.xlsx]

## Sheet: IBETSensitive1.5LFC.txt
ensembl_gene_id	mgi_symbol	entrezgene	logFC	logCPM	LR	Pvalue	FDR
ENSMUSG00000045045	Lrfn4	225875	-5.5797	-0.0395838	21.3884	3.75026e-06	6.58739e-05
ENSMUSG00000055485	Soga1	320706	-5.46974	0.144458	24.211	8.63389e-07	1.86752e-05
ENSMUSG00000075420	Smim6	68528	-5.06523	-0.394952	18.1592	2.03189e-05	0.000283733
ENSMUSG00000052271	Bhlha15	17341	-4.93891	-0.533399	27.3405	1.70599e-07	4.4582e-06
ENSMUSG00000054320	Lrrc36	270091	-4.6633	0.0721908	12.2983	0.000453381	0.00400106
ENSMUSG00000084469	Gm22956	NA	-4.613	-0.476399	21.5256	3.4914e-06	6.23534e-05
ENSMUSG00000025804	Ccr1	12768	-4.46052	1.61611	22.9496	1.66309e-06	3.30169e-05
ENSMUSG00000003354	Ccdc65	105833	-4.17531	-0.215716	22.7834	1.81329e-06	3.54491e-05
ENSMUSG00000032589	Bsn	12217	-4.01362	2.13811	96.9942	6.95319e-23	2.78236e-20
ENSMUSG00000027016	Zfp385b	241494	-3.87347	0.737619	20.0555	7.52249e-06	0.000120154
ENSMUSG00000024912	Fosl1	14283	-3.86517	1.08532	43.7297	3.77002e-11	2.14556e-09
ENSMUSG00000049103	Ccr2	12772	-3.83402	6.09751	52.0264	5.47603e-13	4.32843e-11
ENSMUSG00000027401	Tgm3	21818	-3.83178	0.0601433	18.8089	1.4449e-05	0.00021121
ENSMUSG00000030600	Lrfn1	80749	-3.69802	0.22514	16.4855	4.90235e-05	0.000602444
ENSMUSG00000100094	NA	NA	-3.65474	-0.036214	22.0892	2.60275e-06	4.89402e-05
ENSMUSG00000040152	Thbs1	21825	-3.61552	0.810483	12.9371	0.000322134	0.00298259
ENSMUSG00000051727	Kctd14	233529	-3.46208	2.50296	20.2356	6.84675e-06	0.000110419
ENSMUSG00000020131	Pcsk4	18551	-3.4563	0.861404	36.2461	1.7391e-09	7.06957e-08
ENSMUSG00000028807	Zbtb8a	73680	-3.29924	2.34328	95.2925	1.64235e-22	5.69636e-20
ENSMUSG00000022768	Ccdc116	76872	-3.29166	2.37063	68.2185	1.46347e-16	2.08219e-14
ENSMUSG00000038763	Alpk3	116904	-3.28738	0.889336	16.4233	5.06577e-05	0.000620145
ENSMUSG00000014599	Csf1	12977	-3.27031	-0.0516867	17.2968	3.19729e-05	0.000414805
ENSMUSG00000001739	Cldn15	60363	-3.22494	2.37734	85.4218	2.41051e-20	6.71014e-18
ENSMUSG00000038295	Atg9b	213948	-3.19481	0.72487	18.051	2.15069e-05	0.000297062
ENSMUSG00000054021	Sirt5	68346	-3.17434	1.58199	25.8944	3.60615e-07	8.55125e-06
ENSMUSG00000007682	Dio2	13371	-3.07999	5.76732	198.574	4.27639e-45	5.47592e-41
ENSMUSG00000004709	Cd244	18106	-3.07404	3.42425	70.0797	5.69556e-17	9.59628e-15
ENSMUSG00000026765	Lypd6b	71897	-3.07245	3.10132	70.895	3.76755e-17	6.5194e-15
ENSMUSG00000045838	A430105I19Rik	214239	-3.06325	0.995333	18.0176	2.18867e-05	0.000300385
ENSMUSG00000090164	BC035044	232406	-3.04842	3.4326	66.0454	4.40666e-16	5.93971e-14
ENSMUSG00000002289	Angptl4	57875	-3.03238	4.9712	141.087	1.54004e-32	2.46502e-29
ENSMUSG00000078122	F630028O10Rik	NA	-2.95906	4.29951	69.6787	6.97954e-17	1.1313e-14
ENSMUSG00000051439	Cd14	12475	-2.9513	0.486508	22.9027	1.70412e-06	3.36229e-05
ENSMUSG00000053141	Ptprt	19281	-2.91769	1.7796	39.1717	3.8812e-10	1.80723e-08
ENSMUSG00000044017	Gpr133	243277	-2.90045	1.14967	24.287	8.29983e-07	1.80747e-05
ENSMUSG00000005718	Tfap4	83383	-2.89226	4.76993	58.1929	2.37637e-14	2.25403e-12
ENSMUSG00000025318	Jph3	57340	-2.83076	0.0674374	13.7197	0.000212214	0.0021
ENSMUSG00000075270	Pde11a	241489	-2.8152	5.50227	125.76	3.46944e-29	3.1733e-26
ENSMUSG00000063234	Gpr84	80910	-2.81454	0.672929	28.3719	1.00108e-07	2.72163e-06
ENSMUSG00000031444	F10	14058	-2.78593	2.01997	58.9403	1.62529e-14	1.57695e-12
ENSMUSG00000033060	Lmo7	380928	-2.75774	1.24912	17.2137	3.34016e-05	0.000429857
ENSMUSG00000059852	Kcng2	240444	-2.75437	-0.333204	15.6863	7.47651e-05	0.000861717
ENSMUSG00000032373	Car12	76459	-2.7426	-0.301942	46.3986	9.64834e-12	6.27142e-10
ENSMUSG00000024891	Slc29a2	13340	-2.72823	1.94042	54.231	1.78254e-13	1.54226e-11
ENSMUSG00000024376	Epb4.1l4a	13824	-2.70165	0.667571	12.8198	0.000342976	0.00314374
ENSMUSG00000055541	Lair1	52855	-2.68802	3.49395	107.052	4.33542e-25	2.4137e-22
ENSMUSG00000000730	Dnmt3l	54427	-2.67694	4.2676	95.7257	1.31955e-22	4.96966e-20
ENSMUSG00000047842	Diras2	68203	-2.63787	2.36903	39.0082	4.22028e-10	1.94661e-08
ENSMUSG00000042345	Ubash3a	328795	-2.60599	1.00075	34.2333	4.88861e-09	1.77837e-07
ENSMUSG00000022346	Myc	17869	-2.57491	2.83233	29.5118	5.5578e-08	1.61378e-06
ENSMUSG00000027261	Hao1	15112	-2.5349	2.76997	21.4284	3.67289e-06	6.48708e-05
ENSMUSG00000096986	4930509E16Rik	NA	-2.5015	2.9117	49.6488	1.83885e-12	1.36898e-10
ENSMUSG00000002985	Apoe	11816	-2.49729	1.20517	17.4412	2.96325e-05	0.000389574
ENSMUSG00000047221	Fam185a	330050	-2.49276	2.59364	45.3723	1.62925e-11	1.01275e-09
ENSMUSG00000022469	Rapgef3	223864	-2.48966	2.23944	69.1163	9.28251e-17	1.41503e-14
ENSMUSG00000085531	Gm12233	NA	-2.48041	1.38109	45.7882	1.31757e-11	8.43577e-10
ENSMUSG00000052435	Cebpe	110794	-2.45929	2.64422	41.5133	1.17074e-10	6.0449e-09
ENSMUSG00000031442	Mcf2l	17207	-2.45749	0.774262	52.9369	3.4444e-13	2.86399e-11
ENSMUSG00000038214	Bend3	331623	-2.43552	0.939591	15.4047	8.67716e-05	0.000985027
ENSMUSG00000020182	Ddc	13195	-2.41302	1.10555	18.0573	2.14355e-05	0.000296417
ENSMUSG00000097493	9930014A18Rik	NA	-2.38684	3.42685	39.2953	3.64318e-10	1.70259e-08
ENSMUSG00000056643	Chst13	71797	-2.37993	4.25451	17.596	2.73159e-05	0.000362091
ENSMUSG00000047822	Gm6484	624219	-2.37118	0.937961	20.8277	5.02509e-06	8.51142e-05
ENSMUSG00000036186	Fam69b	56279	-2.36006	3.3098	97.538	5.28326e-23	2.25507e-20
ENSMUSG00000040852	Plekhh2	213556	-2.33868	2.79304	46.955	7.26371e-12	4.79442e-10
ENSMUSG00000096931	Gm26656	NA	-2.3255	1.03661	15.3661	8.85633e-05	0.00100005
ENSMUSG00000046768	Rhoj	80837	-2.31169	5.10044	98.8298	2.75158e-23	1.25836e-20
ENSMUSG00000000982	Ccl3	20302	-2.29943	2.08424	20.236	6.84526e-06	0.000110419
ENSMUSG00000030303	Far2	330450	-2.27161	4.23631	72.6369	1.55841e-17	2.85079e-15
ENSMUSG00000087912	Gm24916	NA	-2.26151	1.9377	12.9157	0.000325839	0.00301472
ENSMUSG00000029771	Irf5	27056	-2.25822	3.82339	43.5595	4.11263e-11	2.29966e-09
ENSMUSG00000022824	Muc13	17063	-2.24373	4.3428	69.1492	9.12887e-17	1.40838e-14
ENSMUSG00000075254	Heg1	77446	-2.24013	6.44062	192.537	8.88275e-44	3.79145e-40
ENSMUSG00000052760	A630001G21Rik	319997	-2.23857	2.4715	28.8722	7.73166e-08	2.16212e-06
ENSMUSG00000031563	Wwc2	52357	-2.23773	2.31389	10.3804	0.00127361	0.00944328
ENSMUSG00000050147	F2rl3	14065	-2.22117	2.43714	11.5633	0.000672648	0.00556053
ENSMUSG00000049971	Glt1d1	319804	-2.21403	1.24181	21.2724	3.98433e-06	6.95087e-05
ENSMUSG00000029406	Pitpnm2	19679	-2.20992	1.25993	16.0315	6.22975e-05	0.000739314
ENSMUSG00000027395	Polr1b	20017	-2.20848	4.55378	89.0408	3.86759e-21	1.15173e-18
ENSMUSG00000031785	Gpr56	14766	-2.17795	6.77886	162.069	3.99497e-37	1.02311e-33
ENSMUSG00000089672	Gp49a	14727	-2.16376	-0.153765	12.0777	0.000510284	0.00441499
ENSMUSG00000031026	Trim66	330627	-2.16332	0.0782299	10.4448	0.00122998	0.00917234
ENSMUSG00000022372	Sla	20491	-2.1353	4.71324	63.2525	1.81841e-15	2.15599e-13
ENSMUSG00000006442	Srm	20810	-2.11435	6.33449	196.553	1.18071e-44	7.55953e-41
ENSMUSG00000030268	Bcat1	12035	-2.10971	0.966509	27.8187	1.3323e-07	3.53211e-06
ENSMUSG00000090523	Gypc	71683	-2.10053	2.12647	18.8109	1.44336e-05	0.00021121
ENSMUSG00000097157	Gm26512	NA	-2.09028	0.91316	25.5584	4.29193e-07	9.99239e-06
ENSMUSG00000043811	Rtn4r	65079	-2.07078	1.17798	14.2816	0.0001574	0.00163841
ENSMUSG00000009566	Fpgs	14287	-2.06774	1.40767	13.3336	0.000260686	0.00250231
ENSMUSG00000042097	Zfp239	22685	-2.06724	1.16355	11.901	0.000561031	0.00478615
ENSMUSG00000022438	Parvb	170736	-2.05776	4.28012	69.5113	7.59779e-17	1.21612e-14
ENSMUSG00000029287	Tgfbr3	21814	-2.0499	0.969476	25.6099	4.17881e-07	9.78239e-06
ENSMUSG00000102460	NA	NA	-2.04872	-0.574675	12.7831	0.00034976	0.00318314
ENSMUSG00000018169	Mfng	17305	-2.04805	4.08035	87.995	6.56202e-21	1.9097e-18
ENSMUSG00000030745	Il21r	60504	-2.03573	2.62561	39.6726	3.00311e-10	1.44567e-08
ENSMUSG00000042354	Gnl3	30877	-2.03163	7.48027	128.521	8.6315e-30	8.7735e-27
ENSMUSG00000040283	Btnl9	237754	-2.03087	2.91002	49.2223	2.28536e-12	1.66273e-10
ENSMUSG00000028268	Gbp3	55932	-2.00972	3.89752	68.9223	1.0242e-16	1.52498e-14
ENSMUSG00000004100	Ppan	235036	-2.00611	6.46092	190.339	2.6806e-43	8.58126e-40
ENSMUSG00000030188	Magohb	66441	-2.00214	3.62172	24.7729	6.44983e-07	1.44895e-05
ENSMUSG00000032657	Fam189b	68521	-1.98698	1.88089	33.2632	8.04934e-09	2.8367e-07
ENSMUSG00000015355	Cd48	12506	-1.97412	0.363691	27.1587	1.87419e-07	4.8385e-06
ENSMUSG00000032860	P2ry2	18442	-1.97292	4.13529	94.0999	2.99988e-22	9.8496e-20
ENSMUSG00000020614	Fam20a	208659	-1.96921	4.00814	17.2601	3.25952e-05	0.000421137
ENSMUSG00000048445	Ccdc57	71276	-1.96652	-0.273168	16.0656	6.11849e-05	0.000729491
ENSMUSG00000031562	Dctd	320685	-1.95981	3.51497	28.4355	9.68738e-08	2.64492e-06
ENSMUSG00000024680	Ms4a2	14126	-1.95825	1.64035	20.0548	7.52545e-06	0.000120154
ENSMUSG00000025732	Fam195a	68241	-1.9544	3.91226	28.8661	7.75565e-08	2.16212e-06
ENSMUSG00000037771	Slc32a1	22348	-1.93888	2.13137	22.8479	1.75345e-06	3.44899e-05
ENSMUSG00000023828	Slc22a3	20519	-1.93144	6.93626	96.6181	8.4077e-23	3.26244e-20
ENSMUSG00000035459	Stab2	192188	-1.93063	0.611306	12.9994	0.000311586	0.00290594
ENSMUSG00000041774	Ydjc	69101	-1.92842	5.68822	144.486	2.78235e-33	5.08972e-30
ENSMUSG00000097039	Pvt1	NA	-1.92157	2.85356	60.6356	6.86817e-15	7.45313e-13
ENSMUSG00000055491	Pprc1	226169	-1.91424	4.07056	84.1874	4.50032e-20	1.17605e-17
ENSMUSG00000024076	Vit	74199	-1.9132	1.2355	13.415	0.000249614	0.00240868
ENSMUSG00000054008	Ndst1	15531	-1.89718	2.35225	50.5594	1.15613e-12	8.86479e-11
ENSMUSG00000023206	Il15ra	16169	-1.88995	4.06173	18.59	1.62071e-05	0.000233093
ENSMUSG00000021758	Ddx4	13206	-1.88704	3.15171	13.4674	0.000242751	0.0023513
ENSMUSG00000060275	Nrg2	100042150	-1.88509	1.92423	11.7196	0.000618447	0.00518952
ENSMUSG00000062310	Glrp1	14659	-1.87985	5.45436	79.3975	5.07893e-19	1.16135e-16
ENSMUSG00000022309	Angpt1	11600	-1.87812	5.63945	62.5066	2.6555e-15	3.0634e-13
ENSMUSG00000023963	Cyp39a1	56050	-1.87065	0.286422	25.2201	5.11458e-07	1.17159e-05
ENSMUSG00000027474	Ccm2l	228788	-1.87014	2.25697	40.1485	2.35375e-10	1.15922e-08
ENSMUSG00000008496	Pou2f2	18987	-1.86369	4.99753	49.1379	2.38592e-12	1.72608e-10
ENSMUSG00000041220	Elovl6	170439	-1.85358	5.70687	79.7203	4.31356e-19	1.02287e-16
ENSMUSG00000026657	Frmd4a	209630	-1.84374	4.01241	41.9976	9.13855e-11	4.85557e-09
ENSMUSG00000026303	Mlph	171531	-1.83988	-0.196743	11.0514	0.000886221	0.00697913
ENSMUSG00000070780	Rbm47	245945	-1.82547	1.4438	13.1957	0.000280593	0.00265951
ENSMUSG00000022861	Dgkg	110197	-1.81488	4.50975	104.31	1.73026e-24	8.8624e-22
ENSMUSG00000006362	Cbfa2t3	12398	-1.81472	6.09777	107.061	4.31603e-25	2.4137e-22
ENSMUSG00000051339	2900026A02Rik	243219	-1.80799	2.0535	15.7362	7.28178e-05	0.000842305
ENSMUSG00000071757	Zhx2	387609	-1.80729	0.871793	14.1835	0.000165821	0.00171237
ENSMUSG00000027076	Timm10	30059	-1.80384	5.11812	112.324	3.03382e-26	2.15823e-23
ENSMUSG00000034614	Pik3ip1	216505	-1.80143	2.96167	59.6253	1.1475e-14	1.16617e-12
ENSMUSG00000032415	Ube2cbp	70348	-1.79863	1.25025	11.006	0.000908161	0.00711141
ENSMUSG00000056413	Adap1	231821	-1.79845	3.87543	34.7993	3.65504e-09	1.38062e-07
ENSMUSG00000018678	Sp2	78912	-1.79621	3.27253	40.0721	2.44764e-10	1.20084e-08
ENSMUSG00000022018	Rgcc	66214	-1.78984	2.51202	13.0077	0.000310206	0.00289889
ENSMUSG00000025986	Slc39a10	227059	-1.77976	4.4409	52.3256	4.70214e-13	3.76318e-11
ENSMUSG00000017950	Hnf4a	15378	-1.77722	3.6847	82.9145	8.56786e-20	2.15121e-17
ENSMUSG00000027737	Slc7a11	26570	-1.77244	3.37798	28.4361	9.68427e-08	2.64492e-06
ENSMUSG00000015950	Ncf1	17969	-1.7657	3.87963	50.351	1.28562e-12	9.74106e-11
ENSMUSG00000050345	4930486L24Rik	214639	-1.76089	1.75372	13.5874	0.000227708	0.00223091
ENSMUSG00000053101	Gpr141	353346	-1.75605	4.81193	31.1716	2.36199e-08	7.67646e-07
ENSMUSG00000039982	Dtx4	207521	-1.75187	6.01245	85.6678	2.1285e-20	6.05676e-18
ENSMUSG00000040820	Hlcs	110948	-1.75159	1.63198	13.6395	0.000221478	0.00217654
ENSMUSG00000011267	Zfp296	63872	-1.7408	2.4638	14.4749	0.000142036	0.0014957
ENSMUSG00000026730	Pter	19212	-1.73876	2.59017	34.416	4.45044e-09	1.62854e-07
ENSMUSG00000043017	Ptgir	19222	-1.73844	4.00411	97.5536	5.24167e-23	2.25507e-20
ENSMUSG00000094733	Gm5416	408196	-1.73376	3.35919	11.9469	0.000547372	0.00468522
ENSMUSG00000062713	Sim2	20465	-1.73073	3.52094	25.9222	3.55453e-07	8.44448e-06
ENSMUSG00000010048	Ifrd2	15983	-1.72835	4.35717	45.6087	1.444e-11	9.19924e-10
ENSMUSG00000028463	Car9	230099	-1.72729	0.953103	10.7365	0.00105041	0.00799201
ENSMUSG00000031403	Dkc1	245474	-1.72605	8.70635	138.972	4.46655e-32	5.71942e-29
ENSMUSG00000085156	Gm11974	NA	-1.72491	4.15149	63.5683	1.54903e-15	1.85376e-13
ENSMUSG00000035165	Kcne3	57442	-1.71131	1.57078	11.1338	0.000847696	0.00672537
ENSMUSG00000083841	Gm1947	NA	-1.70802	1.868	11.8626	0.000572718	0.0048761
ENSMUSG00000052794	1700030K09Rik	72254	-1.70762	1.10051	12.8514	0.000337224	0.00310435
ENSMUSG00000025473	Adam8	11501	-1.70658	2.29524	11.0395	0.000891933	0.00701117
ENSMUSG00000006732	Mettl1	17299	-1.70464	5.65491	68.2708	1.42519e-16	2.05051e-14
ENSMUSG00000022014	Epsti1	108670	-1.70355	3.22431	17.6596	2.64172e-05	0.000352367
ENSMUSG00000024037	Wdr4	57773	-1.70295	5.19638	68.5546	1.23415e-16	1.79583e-14
ENSMUSG00000089726	Mir17hg	NA	-1.69871	4.96076	73.2559	1.13882e-17	2.17652e-15
ENSMUSG00000049823	Zbtb12	193736	-1.69855	4.55699	42.9638	5.57617e-11	3.05141e-09
ENSMUSG00000053063	Clec12a	232413	-1.6971	5.1166	44.5403	2.49173e-11	1.51028e-09
ENSMUSG00000029553	Tfec	21426	-1.69102	4.29239	18.4803	1.71671e-05	0.000245067
ENSMUSG00000035960	Apex1	11792	-1.68706	3.97685	26.647	2.44234e-07	6.09634e-06
ENSMUSG00000058392	Rrp1b	72462	-1.68115	6.49303	79.869	4.00076e-19	9.666e-17
ENSMUSG00000023031	Cela1	109901	-1.68026	3.43895	21.691	3.20283e-06	5.77638e-05
ENSMUSG00000021990	Spata13	219140	-1.67263	5.24527	68.9938	9.87724e-17	1.48798e-14
ENSMUSG00000100182	NA	NA	-1.67016	-0.717861	10.7819	0.00102495	0.00784486
ENSMUSG00000020422	Tns3	319939	-1.663	2.04489	31.9468	1.58456e-08	5.32553e-07
ENSMUSG00000028840	Zfp593	68040	-1.65689	3.38918	41.2355	1.34951e-10	6.85734e-09
ENSMUSG00000022102	Dok2	13449	-1.65617	3.84453	58.9399	1.6256e-14	1.57695e-12
ENSMUSG00000028655	Mfsd2a	76574	-1.65523	1.25832	13.3995	0.000251696	0.00242511
ENSMUSG00000025969	Nrp2	18187	-1.65382	4.13627	26.6233	2.47244e-07	6.14748e-06
ENSMUSG00000024436	Mrps18b	66973	-1.65052	0.307479	10.4131	0.00125125	0.00930987
ENSMUSG00000026068	Il18rap	16174	-1.64761	2.92336	69.934	6.13218e-17	1.0067e-14
ENSMUSG00000061702	Tmem91	320208	-1.6396	2.18009	15.4394	8.51939e-05	0.000969696
ENSMUSG00000022022	Mtrf1	211253	-1.63192	3.24692	20.8086	5.07539e-06	8.58525e-05
ENSMUSG00000000561	Wdr77	70465	-1.63169	6.52474	16.0382	6.20787e-05	0.000738085
ENSMUSG00000039316	Rftn1	76438	-1.63051	3.58766	52.9017	3.50669e-13	2.89698e-11
ENSMUSG00000034957	Cebpa	12606	-1.63004	7.50395	23.4858	1.25842e-06	2.58239e-05
ENSMUSG00000045349	Sh2d5	230863	-1.62996	5.65123	55.3074	1.0308e-13	9.36131e-12
ENSMUSG00000096965	3300005D01Rik	NA	-1.62885	2.093	13.4322	0.000247337	0.00239211
ENSMUSG00000070034	Sp110	109032	-1.62681	4.32597	40.3251	2.15025e-10	1.06721e-08
ENSMUSG00000021023	1110008L16Rik	66132	-1.61683	1.70715	15.1306	0.000100322	0.00110648
ENSMUSG00000073771	Btbd19	NA	-1.61648	4.51181	48.3327	3.59696e-12	2.53072e-10
ENSMUSG00000060950	Trmt61a	328162	-1.61369	4.84652	77.0205	1.69189e-18	3.61078e-16
ENSMUSG00000034203	Chchd4	72170	-1.60975	7.40567	111.209	5.32574e-26	3.58927e-23
ENSMUSG00000053801	Grwd1	101612	-1.60949	5.88576	97.0707	6.6895e-23	2.7632e-20
ENSMUSG00000063873	Slc24a3	94249	-1.60937	3.12733	29.4809	5.64712e-08	1.63231e-06
ENSMUSG00000036225	Kctd1	106931	-1.60797	2.71771	36.7373	1.35171e-09	5.63799e-08
ENSMUSG00000027030	Stk39	53416	-1.60633	4.0205	24.9324	5.9375e-07	1.34328e-05
ENSMUSG00000027889	Ampd2	109674	-1.60479	6.05054	54.6476	1.44202e-13	1.29127e-11
ENSMUSG00000035064	Eef2k	13631	-1.6045	3.46198	61.7292	3.94084e-15	4.42653e-13
ENSMUSG00000033706	Smyd5	232187	-1.6018	2.77951	23.9466	9.90425e-07	2.09973e-05
ENSMUSG00000028010	Gar1	68147	-1.5899	6.6361	21.1112	4.33378e-06	7.47897e-05
ENSMUSG00000040596	Pogk	71592	-1.58298	1.69805	21.4664	3.60081e-06	6.39506e-05
ENSMUSG00000020387	Phf15	76901	-1.57623	3.57562	37.6615	8.4147e-10	3.61578e-08
ENSMUSG00000042215	Bag2	213539	-1.57357	4.0948	15.674	7.52514e-05	0.00086561
ENSMUSG00000036587	Fut7	14347	-1.56952	5.42836	57.6029	3.2075e-14	3.02e-12
ENSMUSG00000022849	Hspbap1	66667	-1.56588	3.07778	15.7061	7.39855e-05	0.0008535
ENSMUSG00000050022	Amz1	231842	-1.56261	2.99341	30.0221	4.2716e-08	1.29427e-06
ENSMUSG00000023942	Slc29a1	63959	-1.56208	3.76961	61.2074	5.13669e-15	5.67029e-13
ENSMUSG00000042265	Trem1	58217	-1.54839	2.16591	20.4497	6.12197e-06	0.00010089
ENSMUSG00000033871	Ppargc1b	170826	-1.54448	3.88617	50.6086	1.12752e-12	8.69754e-11
ENSMUSG00000028527	Ak4	11639	-1.54324	4.93671	20.7848	5.1389e-06	8.68122e-05
ENSMUSG00000025959	Klf7	93691	-1.54034	4.80333	63.8867	1.31786e-15	1.60717e-13
ENSMUSG00000030142	Clec4e	56619	-1.53909	4.75634	90.8736	1.53153e-21	4.66934e-19
ENSMUSG00000078137	Ankrd63	383787	-1.53782	2.07748	11.115	0.00085634	0.00678554
ENSMUSG00000027901	Dennd2d	72121	-1.53678	4.79888	68.1209	1.53769e-16	2.16375e-14
ENSMUSG00000065653	Gm23105	NA	-1.53668	0.891329	14.0567	0.000177377	0.00180837
ENSMUSG00000079594	BC117090	100038854	-1.53519	2.30742	10.3437	0.00129917	0.00958286
ENSMUSG00000015176	Nolc1	70769	-1.53409	8.17591	140.022	2.63254e-32	3.74551e-29
ENSMUSG00000041313	Slc7a1	11987	-1.52849	7.01424	128.459	8.9071e-30	8.7735e-27
ENSMUSG00000019082	Slc25a22	68267	-1.52615	2.75995	10.4344	0.00123689	0.0092084
ENSMUSG00000032064	Dixdc1	330938	-1.52266	2.16284	33.2215	8.22377e-09	2.88508e-07
ENSMUSG00000019437	Tlcd1	68385	-1.5088	1.93407	18.3018	1.88528e-05	0.000265286
ENSMUSG00000032965	Ift57	73916	-1.50602	3.93316	34.979	3.33272e-09	1.27389e-07
ENSMUSG00000032456	Nmnat3	74080	-1.50418	1.8503	12.1169	0.000499664	0.00433482
ENSMUSG00000021725	Parp8	52552	-1.50343	3.83295	25.5652	4.27683e-07	9.97802e-06
ENSMUSG00000025997	Ikzf2	22779	-1.50311	3.86296	38.8445	4.58952e-10	2.06932e-08
ENSMUSG00000053656	Dancr	NA	-1.49488	3.11382	32.3165	1.30995e-08	4.47303e-07
ENSMUSG00000022952	Runx1	12394	-1.49439	3.02665	28.4896	9.42013e-08	2.58297e-06
ENSMUSG00000023156	Rpp14	67053	-1.494	5.15792	80.8283	2.46207e-19	6.06284e-17
ENSMUSG00000034730	Bai1	107831	-1.49392	1.24433	13.9894	0.000183841	0.00186536
ENSMUSG00000061436	Hipk2	15258	-1.49014	6.25302	92.1395	8.07766e-22	2.52279e-19
ENSMUSG00000001436	Slc19a1	20509	-1.48753	3.74593	31.1771	2.35526e-08	7.67407e-07
ENSMUSG00000092819	Gm23639	NA	-1.4867	3.33392	14.5068	0.000139653	0.00147832
ENSMUSG00000039929	Urb1	207932	-1.4862	4.34832	18.8793	1.39252e-05	0.000205193
ENSMUSG00000049950	Rpp38	227522	-1.47917	2.87266	24.6585	6.84424e-07	1.52418e-05
ENSMUSG00000047649	Cd3eap	70333	-1.47417	7.39744	59.7729	1.06457e-14	1.09934e-12
ENSMUSG00000057541	Pus7	78697	-1.46804	5.81929	109.28	1.40888e-25	9.02034e-23
ENSMUSG00000064043	Trerf1	224829	-1.46168	2.07161	18.047	2.15518e-05	0.000297062
ENSMUSG00000002825	Qtrt1	60507	-1.46033	3.3581	38.9746	4.29354e-10	1.95654e-08
ENSMUSG00000046410	Kcnk6	52150	-1.45518	2.53671	21.7693	3.07485e-06	5.56909e-05
ENSMUSG00000032478	Nme6	54369	-1.45404	2.92748	21.7006	3.18697e-06	5.75587e-05
ENSMUSG00000041506	Rrp9	27966	-1.4504	5.26995	79.6832	4.39525e-19	1.02329e-16
ENSMUSG00000035004	Igsf6	80719	-1.4501	1.52709	14.8499	0.000116412	0.00125476
ENSMUSG00000030888	Rrp8	101867	-1.44914	5.14489	77.6055	1.25819e-18	2.77778e-16
ENSMUSG00000038517	Tbkbp1	73174	-1.44695	4.58968	33.2597	8.0637e-09	2.8367e-07
ENSMUSG00000026946	Nmi	64685	-1.44521	3.03135	17.7307	2.54485e-05	0.000341773
ENSMUSG00000055612	Cdca7	66953	-1.44114	5.94097	56.1256	6.79859e-14	6.26302e-12
ENSMUSG00000040732	Erg	13876	-1.43938	3.95555	29.8034	4.78151e-08	1.42058e-06
ENSMUSG00000032014	Oaf	102644	-1.41939	7.16666	62.4224	2.77148e-15	3.16864e-13
ENSMUSG00000038279	Nop2	110109	-1.41865	5.78694	39.3629	3.51919e-10	1.65673e-08
ENSMUSG00000035835	BC005764	216152	-1.41653	5.06178	36.7846	1.31926e-09	5.52065e-08
ENSMUSG00000028864	Hgf	15234	-1.41182	-0.216976	13.2942	0.00026623	0.00254789
ENSMUSG00000086401	Gm15559	NA	-1.40513	2.25299	12.2762	0.000458764	0.0040377
ENSMUSG00000016526	Dyrk3	226419	-1.40198	3.17092	20.6814	5.42417e-06	9.07928e-05
ENSMUSG00000024451	Arap3	106952	-1.39977	2.98127	22.7122	1.88171e-06	3.65635e-05
ENSMUSG00000003355	Fkbp11	66120	-1.39955	6.14971	83.8194	5.42095e-20	1.38831e-17
ENSMUSG00000034758	Tle6	114606	-1.39811	2.19797	14.4095	0.000147059	0.00154351
ENSMUSG00000020280	Pus10	74467	-1.39744	3.3554	27.6214	1.47541e-07	3.87939e-06
ENSMUSG00000030199	Etv6	14011	-1.39527	6.47229	24.5497	7.24181e-07	1.60435e-05
ENSMUSG00000022419	Deptor	97998	-1.39328	2.38131	21.2328	4.06741e-06	7.05734e-05
ENSMUSG00000035891	Cerk	223753	-1.3894	6.39176	116.86	3.0809e-27	2.32064e-24
ENSMUSG00000029507	Pus1	56361	-1.38634	5.20969	41.6718	1.07953e-10	5.66532e-09
ENSMUSG00000022962	Gart	14450	-1.38411	4.31846	62.8895	2.18638e-15	2.5685e-13
ENSMUSG00000028479	Gne	50798	-1.38285	4.00956	29.8049	4.77795e-08	1.42058e-06
ENSMUSG00000060131	Atp8b4	241633	-1.38242	6.915	16.9998	3.73839e-05	0.000472964
ENSMUSG00000058173	Smco4	170748	-1.37888	5.9303	60.1578	8.75501e-15	9.26511e-13
ENSMUSG00000039747	Orai2	269717	-1.37725	3.19485	25.4293	4.58907e-07	1.06262e-05
ENSMUSG00000060548	Tnfrsf19	29820	-1.37699	1.06479	16.5785	4.66771e-05	0.000576375
ENSMUSG00000020918	Kat2a	14534	-1.3739	4.17413	53.807	2.21186e-13	1.90086e-11
ENSMUSG00000030156	Cd69	12515	-1.37185	2.16805	14.814	0.000118652	0.00127675
ENSMUSG00000021699	Pde4d	238871	-1.37177	2.2575	13.3659	0.000256237	0.0024633
ENSMUSG00000028261	Ndufaf4	68493	-1.37004	5.76087	95.2881	1.64596e-22	5.69636e-20
ENSMUSG00000079442	St6galnac4	20448	-1.36957	5.23434	33.4793	7.20247e-09	2.57619e-07
ENSMUSG00000025869	Nop16	28126	-1.36929	6.74662	60.4716	7.46485e-15	8.03256e-13
ENSMUSG00000004356	Utp20	70683	-1.36747	6.14115	44.3376	2.76356e-11	1.63117e-09
ENSMUSG00000041057	Wdr43	72515	-1.36707	8.83176	59.9213	9.87248e-15	1.03621e-12
ENSMUSG00000026928	Card9	332579	-1.36461	2.15988	10.3327	0.00130691	0.00962886
ENSMUSG00000052713	Zfp608	269023	-1.3627	4.10114	35.8646	2.11519e-09	8.38545e-08
ENSMUSG00000040751	Lat2	56743	-1.3625	5.94031	49.7528	1.74387e-12	1.30586e-10
ENSMUSG00000006599	Gtf2h1	14884	-1.36234	6.61626	17.2894	3.20981e-05	0.000416008
ENSMUSG00000042096	Dao	13142	-1.35992	2.34622	11.4987	0.000696457	0.00570578
ENSMUSG00000095567	Noc2l	57741	-1.35824	7.12339	47.4031	5.77911e-12	3.91542e-10
ENSMUSG00000008153	Clstn3	232370	-1.35754	2.14852	14.7169	0.000124922	0.00133524
ENSMUSG00000030057	Cnbp	12785	-1.35387	8.14766	49.4159	2.07059e-12	1.52379e-10
ENSMUSG00000059900	Tmem40	94346	-1.35104	2.79473	25.2532	5.02771e-07	1.15583e-05
ENSMUSG00000024330	Col11a2	12815	-1.35006	1.79307	17.5106	2.85715e-05	0.000377173
ENSMUSG00000073902	Gm1966	NA	-1.34904	3.35522	25.3432	4.79844e-07	1.1071e-05
ENSMUSG00000027424	Mgme1	74528	-1.34693	3.91451	44.2514	2.88803e-11	1.68864e-09
ENSMUSG00000034157	2310044G17Rik	217732	-1.33885	3.6198	17.9284	2.29375e-05	0.000313128
ENSMUSG00000040532	Abhd11	68758	-1.33817	1.91421	15.8867	6.72489e-05	0.000788573
ENSMUSG00000001482	Def8	23854	-1.33801	4.2622	61.4849	4.46151e-15	4.9678e-13
ENSMUSG00000000776	Polr3d	67065	-1.33358	5.52542	66.691	3.17581e-16	4.37271e-14
ENSMUSG00000023393	Slc17a9	228993	-1.33122	3.30691	21.0662	4.43679e-06	7.63667e-05
ENSMUSG00000041801	Phlda3	27280	-1.32973	4.50126	21.0635	4.44305e-06	7.63667e-05
ENSMUSG00000063683	Glyat	107146	-1.32919	3.91788	15.4162	8.62475e-05	0.000980816
ENSMUSG00000049625	Tifab	212937	-1.32742	5.11537	19.0513	1.27253e-05	0.000188815
ENSMUSG00000040613	Apobec1	11810	-1.32629	1.60342	20.4238	6.20545e-06	0.000102135
ENSMUSG00000022805	Maats1	320214	-1.3262	0.742051	10.5903	0.0011368	0.00856275
ENSMUSG00000097908	4933404O12Rik	NA	-1.32394	2.91185	21.5206	3.50057e-06	6.24301e-05
ENSMUSG00000004609	Cd33	12489	-1.32122	4.3985	26.3614	2.83148e-07	6.89299e-06
ENSMUSG00000028950	Tas1r1	110326	-1.31747	2.7836	16.8665	4.01034e-05	0.000503702
ENSMUSG00000057561	Eif1a	13664	-1.31233	6.81757	122.876	1.48417e-28	1.26699e-25
ENSMUSG00000026806	Ddx31	227674	-1.30979	4.11272	39.0055	4.22614e-10	1.94661e-08
ENSMUSG00000028069	Gpatch4	66614	-1.30923	7.9739	84.5087	3.82528e-20	1.02047e-17
ENSMUSG00000022704	Qtrtd1	106248	-1.30538	3.0522	16.3531	5.25699e-05	0.000638669
ENSMUSG00000078700	D030028A08Rik	NA	-1.29837	3.76995	26.2241	3.04e-07	7.34477e-06
ENSMUSG00000057963	Itpk1	217837	-1.29794	3.34465	29.7162	5.0014e-08	1.46887e-06
ENSMUSG00000006641	Slc5a6	330064	-1.29746	2.72474	20.9036	4.82983e-06	8.24614e-05
ENSMUSG00000030689	Ino80e	233875	-1.29672	5.984	11.6995	0.000625161	0.00523557
ENSMUSG00000040463	Mybbp1a	18432	-1.29561	8.02369	47.1858	6.45664e-12	4.32865e-10
ENSMUSG00000042729	Wdr74	107071	-1.29358	4.01006	33.4393	7.35246e-09	2.62251e-07
ENSMUSG00000003099	Ppp5c	19060	-1.29094	4.9061	29.6755	5.10752e-08	1.49661e-06
ENSMUSG00000041112	Elmo1	140580	-1.28224	5.69923	10.4949	0.00119704	0.00895856
ENSMUSG00000027368	Dusp2	13537	-1.28088	4.99709	26.5936	2.51079e-07	6.21531e-06
ENSMUSG00000041707	1810011H11Rik	69069	-1.28059	3.16329	10.7979	0.00101616	0.00778692
ENSMUSG00000038335	Tsr1	104662	-1.28042	6.33295	30.5087	3.32368e-08	1.02986e-06
ENSMUSG00000030096	Slc6a6	21366	-1.27962	6.14871	12.4201	0.000424733	0.00377864
ENSMUSG00000008435	Rdh13	108841	-1.27669	3.60263	22.5972	1.99774e-06	3.85249e-05
ENSMUSG00000021079	Timm9	30056	-1.27555	7.12892	72.5747	1.60829e-17	2.90059e-15
ENSMUSG00000032834	Pwp2	110816	-1.27545	4.71473	55.2167	1.07946e-13	9.73416e-12
ENSMUSG00000079478	Sssca1	56390	-1.27359	4.35326	46.4536	9.38123e-12	6.16034e-10
ENSMUSG00000033909	Usp36	72344	-1.26823	6.10916	59.0783	1.51521e-14	1.49249e-12
ENSMUSG00000026389	Steap3	68428	-1.26731	2.22619	19.8601	8.332e-06	0.000130117
ENSMUSG00000004748	Mtfp1	67900	-1.26727	4.57137	43.7863	3.66261e-11	2.09374e-09
ENSMUSG00000022972	1110004E09Rik	68001	-1.26312	5.13758	44.5147	2.52454e-11	1.51769e-09
ENSMUSG00000037243	Zfp692	103836	-1.26304	4.09441	21.859	2.93443e-06	5.37739e-05
ENSMUSG00000057497	Fam136a	66488	-1.25915	5.71796	24.9884	5.76752e-07	1.30945e-05
ENSMUSG00000061024	Rrs1	59014	-1.25846	7.10121	43.0454	5.34838e-11	2.95198e-09
ENSMUSG00000023169	Slc38a1	105727	-1.25781	7.30069	75.0172	4.66622e-18	9.19246e-16
ENSMUSG00000027298	Tyro3	22174	-1.25741	3.52249	22.6758	1.91763e-06	3.71487e-05
ENSMUSG00000032698	Lmo2	16909	-1.25529	5.88679	18.1145	2.08012e-05	0.000288894
ENSMUSG00000068744	Psrc1	56742	-1.24453	2.43852	14.5974	0.000133095	0.00141669
ENSMUSG00000040247	Tbc1d10c	108995	-1.24416	3.33175	31.9812	1.55671e-08	5.24572e-07
ENSMUSG00000019814	Ltv1	353258	-1.24248	5.41008	25.8665	3.65856e-07	8.64352e-06
ENSMUSG00000001305	Rrp15	67223	-1.24181	5.68684	43.2224	4.88582e-11	2.70835e-09
ENSMUSG00000003848	Nob1	67619	-1.2411	5.28898	18.3189	1.8684e-05	0.00026349
ENSMUSG00000004446	Bid	12122	-1.23804	5.81209	17.9841	2.22763e-05	0.000304752
ENSMUSG00000059248	2009-09-01	53860	-1.23737	2.47832	15.3934	8.72905e-05	0.000989164
ENSMUSG00000025421	Hdhd2	76987	-1.23343	3.97779	19.4208	1.04861e-05	0.000158906
ENSMUSG00000025050	Pcgf6	71041	-1.22724	2.75747	13.5002	0.000238544	0.00232083
ENSMUSG00000024534	Sncaip	67847	-1.22461	3.54977	21.4319	3.66615e-06	6.48413e-05
ENSMUSG00000038046	Rnmtl1	67390	-1.2231	5.36621	42.0773	8.77377e-11	4.68117e-09
ENSMUSG00000025995	Wdr75	73674	-1.22299	5.6856	36.9228	1.22902e-09	5.19395e-08
ENSMUSG00000033356	Pus7l	78895	-1.22267	3.34805	23.7669	1.08737e-06	2.27142e-05
ENSMUSG00000097769	Snhg4	NA	-1.22105	5.03835	19.9792	7.82876e-06	0.000124222
ENSMUSG00000024785	Rcl1	59028	-1.21792	7.16566	30.219	3.8591e-08	1.1822e-06
ENSMUSG00000062937	Mtap	66902	-1.21559	5.73299	62.551	2.59637e-15	3.02241e-13
ENSMUSG00000093424	6330562C20Rik	NA	-1.21324	2.26299	20.5685	5.75339e-06	9.56781e-05
ENSMUSG00000001029	Icam2	15896	-1.21274	5.33436	38.8923	4.4784e-10	2.02636e-08
ENSMUSG00000070691	Runx3	12399	-1.21249	7.16641	45.176	1.80101e-11	1.10875e-09
ENSMUSG00000033033	Calhm2	72691	-1.21173	3.4902	19.1573	1.20375e-05	0.00017965
ENSMUSG00000067586	S1pr3	13610	-1.21151	0.987019	12.3884	0.000432003	0.00383354
ENSMUSG00000021569	Trip13	69716	-1.21055	5.73878	16.292	5.4293e-05	0.000655252
ENSMUSG00000054520	Sh3bp2	24055	-1.21025	3.01417	11.528	0.000685574	0.00564646
ENSMUSG00000036155	Mgat5	107895	-1.21024	6.05441	68.8242	1.07644e-16	1.58435e-14
ENSMUSG00000045757	Zfp764	233893	-1.20912	2.44305	19.9086	8.12352e-06	0.000127948
ENSMUSG00000037138	Aff3	16764	-1.20747	2.65248	15.5649	7.9722e-05	0.000913912
ENSMUSG00000036568	Gltscr1l	210982	-1.20208	3.54154	28.3982	9.87563e-08	2.69058e-06
ENSMUSG00000020534	Shmt1	20425	-1.20181	6.67936	72.1753	1.96905e-17	3.50191e-15
ENSMUSG00000033809	Alg3	208624	-1.20107	2.73658	12.0077	0.000529805	0.00455312
ENSMUSG00000043421	Hilpda	69573	-1.20041	5.59818	27.1972	1.83721e-07	4.76224e-06
ENSMUSG00000037280	Galnt6	207839	-1.20034	4.59419	33.492	7.15563e-09	2.5666e-07
ENSMUSG00000020807	4933427D14Rik	74477	-1.20004	2.5062	18.0486	2.15338e-05	0.000297062
ENSMUSG00000055805	Fmnl1	57778	-1.19676	3.33079	15.7637	7.1768e-05	0.000831664
ENSMUSG00000058006	Mdn1	100019	-1.19667	7.89063	37.4855	9.20954e-10	3.93094e-08
ENSMUSG00000070111	Gm10286	NA	-1.19574	2.07004	11.353	0.000753256	0.00608929
ENSMUSG00000027185	Nat10	98956	-1.19295	5.49662	59.6673	1.12329e-14	1.1507e-12
ENSMUSG00000037907	Ankrd13b	268445	-1.19198	3.01692	33.1563	8.50388e-09	2.9752e-07
ENSMUSG00000025085	Ablim1	226251	-1.19143	4.18153	21.8218	2.99182e-06	5.4418e-05
ENSMUSG00000027010	Slc25a12	78830	-1.19084	6.19383	56.2697	6.3182e-14	5.86265e-12
ENSMUSG00000031657	Heatr3	234549	-1.19047	5.61414	43.9037	3.44929e-11	1.98063e-09
ENSMUSG00000025962	Fastkd2	75619	-1.18995	4.94119	35.9497	2.02479e-09	8.11521e-08
ENSMUSG00000034792	Gna15	14676	-1.18944	2.11045	17.8249	2.42188e-05	0.000328519
ENSMUSG00000029415	Sdad1	231452	-1.18893	7.59335	76.4507	2.2578e-18	4.73953e-16
ENSMUSG00000053553	3110082I17Rik	73212	-1.18862	6.26801	64.1201	1.1706e-15	1.46956e-13
ENSMUSG00000045140	Pigw	70325	-1.18761	2.63096	19.7288	8.92473e-06	0.000137688
ENSMUSG00000026896	Ifih1	71586	-1.1807	4.63542	21.8969	2.87699e-06	5.30833e-05
ENSMUSG00000013858	Tmem259	216157	-1.17501	2.78739	15.0356	0.000105503	0.0011515
ENSMUSG00000042363	Lgalsl	216551	-1.17225	2.69774	14.1104	0.000172384	0.00176739
ENSMUSG00000020537	Drg2	13495	-1.17004	2.59261	18.9953	1.31043e-05	0.000193766
ENSMUSG00000030880	Polr3e	26939	-1.16283	4.99683	31.3416	2.16392e-08	7.10488e-07
ENSMUSG00000044026	Slc35g1	240660	-1.16249	5.21302	27.0194	2.01427e-07	5.14826e-06
ENSMUSG00000003808	Farsa	66590	-1.15838	8.69842	18.319	1.86839e-05	0.00026349
ENSMUSG00000016087	Fli1	14247	-1.15824	4.81784	30.5649	3.22886e-08	1.00353e-06
ENSMUSG00000043024	Gm16433	NA	-1.15768	5.12302	39.6486	3.04018e-10	1.45803e-08
ENSMUSG00000020741	Cluh	74148	-1.15755	6.63275	74.7403	5.36896e-18	1.04166e-15
ENSMUSG00000033107	Rnf125	67664	-1.15723	4.87892	40.849	1.64458e-10	8.19974e-09
ENSMUSG00000035863	Palm	18483	-1.15641	2.65694	15.2253	9.54166e-05	0.00106522
ENSMUSG00000046157	Tmem229b	268567	-1.15342	4.05469	23.9965	9.65135e-07	2.05976e-05
ENSMUSG00000028540	Dph2	67728	-1.15342	2.57413	13.798	0.000203549	0.00202994
ENSMUSG00000074039	4930520O04Rik	NA	-1.15315	2.32516	11.3162	0.000768343	0.00618782
ENSMUSG00000024613	Tcof1	21453	-1.1494	7.69275	61.9243	3.56911e-15	4.04447e-13
ENSMUSG00000029782	Tmem209	72649	-1.14817	3.30851	12.119	0.000499103	0.00433384
ENSMUSG00000028430	Nol6	230082	-1.14786	4.65733	45.2293	1.7526e-11	1.08416e-09
ENSMUSG00000003868	Ruvbl2	20174	-1.14644	4.06081	14.2639	0.000158885	0.00165005
ENSMUSG00000029179	Zcchc4	78796	-1.14534	6.00217	48.0266	4.20482e-12	2.94223e-10
ENSMUSG00000020869	Lrrc59	98238	-1.14506	7.10576	38.5452	5.35008e-10	2.38703e-08
ENSMUSG00000097636	5830416P10Rik	NA	-1.14271	3.28768	21.147	4.25361e-06	7.36047e-05
ENSMUSG00000097994	Gm26982	NA	-1.14208	2.48051	10.3451	0.00129817	0.00958105
ENSMUSG00000001707	Eef1e1	66143	-1.14199	4.3093	13.2667	0.000270165	0.00257976
ENSMUSG00000037366	Pafah2	100163	-1.14075	5.08528	28.8633	7.76709e-08	2.16212e-06
ENSMUSG00000038147	Cd84	12523	-1.13912	2.98433	29.4459	5.74992e-08	1.65456e-06
ENSMUSG00000030431	Tmem238	664968	-1.13816	3.47849	34.6708	3.90444e-09	1.45762e-07
ENSMUSG00000027804	Ppid	67738	-1.13713	6.41272	57.3017	3.73831e-14	3.49409e-12
ENSMUSG00000079481	Nhsl2	100042480	-1.13345	5.82799	24.2761	8.34685e-07	1.81155e-05
ENSMUSG00000026872	Zeb2	24136	-1.13283	4.81763	21.8583	2.93541e-06	5.37739e-05
ENSMUSG00000032280	Tle3	21887	-1.13271	5.63532	29.1964	6.54014e-08	1.85691e-06
ENSMUSG00000028896	Rcc1	100088	-1.13007	8.41821	20.757	5.21406e-06	8.79658e-05
ENSMUSG00000018428	Akap1	11640	-1.12899	4.25112	35.8874	2.09058e-09	8.33952e-08
ENSMUSG00000027397	Slc20a1	20515	-1.12648	6.63836	33.5128	7.07964e-09	2.54648e-07
ENSMUSG00000028889	Yrdc	230734	-1.12442	5.29869	19.0456	1.27634e-05	0.000189161
ENSMUSG00000045790	Ccdc149	100503884	-1.12314	2.83471	12.8059	0.000345527	0.00316034
ENSMUSG00000025591	Tma16	66282	-1.11955	6.68244	53.0567	3.24062e-13	2.73001e-11
ENSMUSG00000023330	Dtwd1	69185	-1.1136	3.70234	30.3207	3.66192e-08	1.12718e-06
ENSMUSG00000028977	Casz1	69743	-1.11168	5.38066	45.5311	1.50231e-11	9.52332e-10
ENSMUSG00000018040	Rrp7a	74778	-1.11033	3.98782	29.7549	4.90261e-08	1.44513e-06
ENSMUSG00000041438	Cirh1a	21771	-1.1063	5.71174	49.2968	2.20016e-12	1.60989e-10
ENSMUSG00000037331	Larp1	73158	-1.10622	7.4416	41.4108	1.23375e-10	6.31928e-09
ENSMUSG00000025785	Exosc7	66446	-1.10507	6.08798	59.1394	1.46886e-14	1.45804e-12
ENSMUSG00000025200	Cwf19l1	72502	-1.09956	3.27241	21.6457	3.27939e-06	5.87309e-05
ENSMUSG00000035378	Shq1	72171	-1.09844	4.90293	17.5596	2.78438e-05	0.000368326
ENSMUSG00000039254	Pomt1	99011	-1.0977	3.11224	13.3086	0.000264186	0.00253212
ENSMUSG00000025264	Tsr2	69499	-1.09715	4.3318	34.4818	4.30262e-09	1.58775e-07
ENSMUSG00000054836	Elp6	72341	-1.09517	3.22841	22.9335	1.67706e-06	3.32426e-05
ENSMUSG00000021595	Nsun2	28114	-1.09276	8.08138	41.086	1.45673e-10	7.31509e-09
ENSMUSG00000058624	Gda	14544	-1.09239	7.01411	50.4212	1.24049e-12	9.45505e-11
ENSMUSG00000073643	Wdfy1	69368	-1.09065	5.21746	47.3407	5.96603e-12	4.02079e-10
ENSMUSG00000026222	Sp100	20684	-1.08694	6.27377	42.431	7.32184e-11	3.97272e-09
ENSMUSG00000059498	Fcgr3	14131	-1.08649	7.27954	19.8767	8.2599e-06	0.000129459
ENSMUSG00000027004	Frzb	20378	-1.08502	7.47146	25.1945	5.18308e-07	1.18517e-05
ENSMUSG00000030263	Lrmp	16970	-1.08401	2.58021	11.5051	0.00069405	0.00569406
ENSMUSG00000033863	Klf9	16601	-1.08307	5.07621	36.6199	1.43558e-09	5.96837e-08
ENSMUSG00000022792	Yars2	70120	-1.08264	3.63918	24.0181	9.54348e-07	2.04014e-05
ENSMUSG00000044456	Rin3	217835	-1.08124	4.0571	26.5374	2.58486e-07	6.37749e-06
ENSMUSG00000028085	Pet112	229487	-1.08089	3.36173	21.0126	4.5627e-06	7.82133e-05
ENSMUSG00000021392	Nol8	70930	-1.08059	6.45946	54.2796	1.73901e-13	1.51622e-11
ENSMUSG00000071078	Nr2c2ap	75692	-1.08035	5.01598	21.3145	3.89778e-06	6.82778e-05
ENSMUSG00000029534	St7	64213	-1.07917	3.14176	18.2347	1.95286e-05	0.000272995
ENSMUSG00000035539	E230008N13Rik	381522	-1.07772	3.16802	21.672	3.23484e-06	5.8151e-05
ENSMUSG00000001150	Mcm3ap	54387	-1.07733	7.39994	52.3045	4.75288e-13	3.78016e-11
ENSMUSG00000034667	Xpot	73192	-1.07582	6.52	12.8146	0.000343931	0.00315024
ENSMUSG00000031730	Dhodh	56749	-1.07486	4.70683	41.1878	1.38285e-10	6.99898e-09
ENSMUSG00000034321	Exosc1	66583	-1.07483	4.85865	43.6829	3.8613e-11	2.18778e-09
ENSMUSG00000024999	Noc3l	57753	-1.07192	4.90144	28.3093	1.03396e-07	2.78734e-06
ENSMUSG00000031506	Ptpn7	320139	-1.06763	7.40258	38.7157	4.90243e-10	2.19495e-08
ENSMUSG00000040061	Plcb2	18796	-1.06506	4.71997	33.5549	6.92806e-09	2.49898e-07
ENSMUSG00000028741	Mrto4	69902	-1.06472	7.50621	18.2775	1.90948e-05	0.000268102
ENSMUSG00000032577	Mapkapk3	102626	-1.06423	7.00885	48.645	3.06745e-12	2.18215e-10
ENSMUSG00000025764	Phf17	269424	-1.06255	5.45597	47.8004	4.71884e-12	3.2662e-10
ENSMUSG00000030094	Xpc	22591	-1.06234	6.18168	43.9999	3.28384e-11	1.89413e-09
ENSMUSG00000029036	Atad3a	108888	-1.05787	5.26136	29.4752	5.66359e-08	1.63338e-06
ENSMUSG00000002984	Tomm40	53333	-1.05779	5.79307	22.6547	1.9389e-06	3.7504e-05
ENSMUSG00000030045	Mrpl19	56284	-1.0567	6.75803	30.1808	3.93595e-08	1.20286e-06
ENSMUSG00000030609	Aen	68048	-1.05658	7.46224	39.3541	3.53514e-10	1.65815e-08
ENSMUSG00000032946	Rasgrp2	19395	-1.05578	7.00375	23.4233	1.29997e-06	2.64138e-05
ENSMUSG00000061458	Nol10	217431	-1.05562	5.98019	28.9723	7.34213e-08	2.07541e-06
ENSMUSG00000022842	Ece2	107522	-1.05058	4.96492	23.7856	1.07687e-06	2.25315e-05
ENSMUSG00000030761	Myo7a	17921	-1.04985	3.13926	12.7941	0.00034772	0.00317585
ENSMUSG00000020086	H2afy2	404634	-1.04834	3.5341	12.2577	0.000463345	0.00406658
ENSMUSG00000049957	Ccdc137	67291	-1.04584	5.38785	47.0057	7.07788e-12	4.72043e-10
ENSMUSG00000021149	Gtpbp4	69237	-1.04485	8.38968	69.2109	8.8479e-17	1.38168e-14
ENSMUSG00000049285	Mblac1	330216	-1.04237	2.52422	11.4496	0.000715105	0.00583727
ENSMUSG00000079737	3110001I22Rik	66598	-1.04206	3.82483	20.2366	6.84296e-06	0.000110419
ENSMUSG00000024312	Wdr46	57315	-1.0398	4.42976	19.9438	7.97503e-06	0.000125919
ENSMUSG00000025007	Aldh18a1	56454	-1.03609	3.75443	11.8045	0.000590875	0.00499416
ENSMUSG00000087590	2410004N09Rik	NA	-1.035	5.9752	53.0359	3.27511e-13	2.74103e-11
ENSMUSG00000000568	Hnrnpd	11991	-1.03426	7.10113	41.6393	1.09763e-10	5.71347e-09
ENSMUSG00000027630	Tbl1xr1	81004	-1.03407	7.50286	20.1766	7.06107e-06	0.000113589
ENSMUSG00000024681	Ms4a3	170813	-1.03316	6.68967	21.4044	3.71912e-06	6.54166e-05
ENSMUSG00000040957	Cables1	63955	-1.03145	4.99644	18.5482	1.65659e-05	0.000237278
ENSMUSG00000040945	Rcc2	108911	-1.03014	8.6492	39.0273	4.1792e-10	1.93893e-08
ENSMUSG00000022325	Pop1	67724	-1.02905	5.77141	29.4093	5.85957e-08	1.67482e-06
ENSMUSG00000020396	Nefh	380684	-1.02266	5.60544	27.8713	1.29659e-07	3.45174e-06
ENSMUSG00000023915	Tnfrsf21	94185	-1.02088	5.64847	17.9241	2.29891e-05	0.000313498
ENSMUSG00000014907	Naf1	234344	-1.0201	6.04142	31.5762	1.91762e-08	6.345e-07
ENSMUSG00000035049	Rrp12	107094	-1.01984	5.13361	36.538	1.49722e-09	6.18447e-08
ENSMUSG00000020706	Ftsj3	56095	-1.01951	8.03644	44.068	3.17168e-11	1.83771e-09
ENSMUSG00000045871	Slitrk6	239250	-1.0139	3.45019	12.0396	0.000520823	0.00447894
ENSMUSG00000020650	Bcap29	12033	-1.01028	5.93461	23.9325	9.97733e-07	2.10825e-05
ENSMUSG00000030942	Thumpd1	233802	-1.00818	5.51454	42.9799	5.53062e-11	3.03947e-09
ENSMUSG00000005672	Kit	16590	-1.00531	3.66185	15.8668	6.79588e-05	0.000793539
ENSMUSG00000032215	Rsl24d1	225215	-1.00431	5.90574	24.7093	6.66631e-07	1.48974e-05
ENSMUSG00000014592	Camta1	100072	-1.00012	4.41288	26.2288	3.03261e-07	7.34075e-06
ENSMUSG00000021952	Xpo4	57258	-0.999692	4.78493	20.8312	5.01601e-06	8.50728e-05
ENSMUSG00000029821	Dfna5	54722	-0.999692	3.26233	15.6753	7.51993e-05	0.00086561
ENSMUSG00000016181	Diexf	215193	-0.99893	5.66576	39.634	3.06299e-10	1.46349e-08
ENSMUSG00000089989	Flt3l	14256	-0.998485	2.32383	10.2628	0.00135736	0.00994336
ENSMUSG00000052384	Nrros	224109	-0.997307	7.5221	36.4896	1.53486e-09	6.31958e-08
ENSMUSG00000005846	Rsl1d1	66409	-0.99651	8.89956	39.3999	3.4532e-10	1.63403e-08
ENSMUSG00000039640	Mrpl12	56282	-0.991858	7.80659	32.0516	1.50129e-08	5.0857e-07
ENSMUSG00000039813	Tbc1d2	381605	-0.990097	3.77949	29.7523	4.90928e-08	1.44513e-06
ENSMUSG00000059895	Ptp4a3	19245	-0.986454	3.67381	26.0244	3.37131e-07	8.06909e-06
ENSMUSG00000030162	Olr1	108078	-0.986406	5.50116	19.3354	1.09654e-05	0.000164997
ENSMUSG00000004568	Arhgef18	102098	-0.984557	2.50373	10.6273	0.00111428	0.00841794
ENSMUSG00000031490	Eif4ebp1	13685	-0.982717	4.96217	21.2537	4.02332e-06	6.99982e-05
ENSMUSG00000023147	Wrb	71446	-0.978644	4.5591	41.3015	1.30467e-10	6.65591e-09
ENSMUSG00000038888	Ctu1	233189	-0.978618	3.82354	15.1055	0.000101665	0.00111937
ENSMUSG00000055053	Nfic	18029	-0.978196	4.86535	37.3169	1.00413e-09	4.27173e-08
ENSMUSG00000035704	Alg8	381903	-0.97809	6.21215	23.426	1.29815e-06	2.64138e-05
ENSMUSG00000032849	Abcc4	239273	-0.977595	5.17712	26.7366	2.33169e-07	5.8315e-06
ENSMUSG00000050447	Lypd6	320343	-0.976457	5.25544	18.2566	1.93052e-05	0.000270463
ENSMUSG00000024537	Psmg2	107047	-0.975003	6.37011	47.6849	5.00534e-12	3.44588e-10
ENSMUSG00000034612	Chst11	58250	-0.972576	4.53035	30.8893	2.73168e-08	8.78485e-07
ENSMUSG00000022797	Tfrc	22042	-0.968952	6.46322	18.9413	1.34806e-05	0.00019887
ENSMUSG00000034793	G6pc3	68401	-0.968714	3.72433	17.6208	2.69617e-05	0.00035851
ENSMUSG00000020780	Srp68	217337	-0.967462	6.9321	29.4822	5.64338e-08	1.63231e-06
ENSMUSG00000026430	Rassf5	54354	-0.967143	5.3456	20.6086	5.63414e-06	9.38169e-05
ENSMUSG00000097195	Snhg5	NA	-0.963764	6.11406	26.7764	2.28409e-07	5.73485e-06
ENSMUSG00000044702	Palb2	233826	-0.963009	1.9609	11.3331	0.000761381	0.00614252
ENSMUSG00000045690	Wdr89	72338	-0.959052	3.7761	15.4713	8.37689e-05	0.000956879
ENSMUSG00000021175	Cdca7l	217946	-0.958945	5.00021	13.5757	0.000229135	0.00223975
ENSMUSG00000031570	Ppapdc1b	71910	-0.95622	3.36364	21.0261	4.53072e-06	7.77692e-05
ENSMUSG00000022390	Zc3h7b	20286	-0.954469	4.5524	13.8576	0.0001972	0.00197741
ENSMUSG00000069769	Msi2	76626	-0.95174	6.02859	44.4232	2.64528e-11	1.58284e-09
ENSMUSG00000081459	Llph-ps1	NA	-0.950124	3.67578	14.9372	0.000111147	0.00120409
ENSMUSG00000009376	Met	17295	-0.950114	3.2152	11.247	0.0007975	0.0063785
ENSMUSG00000031264	Btk	12229	-0.949901	3.93718	16.2938	5.42401e-05	0.00065523
ENSMUSG00000021906	Oxnad1	218885	-0.949841	5.19703	38.312	6.02896e-10	2.64386e-08
ENSMUSG00000001674	Ddx18	66942	-0.948297	6.90594	25.6287	4.13842e-07	9.70559e-06
ENSMUSG00000019808	Adat2	66757	-0.943398	2.44257	13.8288	0.000200242	0.0020032
ENSMUSG00000024528	Srfbp1	67222	-0.943322	3.849	19.7424	8.86144e-06	0.000136877
ENSMUSG00000042606	Hirip3	233876	-0.941602	5.90304	23.8848	1.02274e-06	2.15399e-05
ENSMUSG00000038510	Rpf2	67239	-0.941418	6.15653	42.2718	7.94278e-11	4.29145e-09
ENSMUSG00000021709	Erbb2ip	59079	-0.94007	6.58789	26.2779	2.95654e-07	7.17018e-06
ENSMUSG00000021488	Nsd1	18193	-0.939911	5.75113	36.8519	1.27452e-09	5.35091e-08
ENSMUSG00000020075	Ddx21	56200	-0.939652	9.14837	63.9697	1.26345e-15	1.55563e-13
ENSMUSG00000025375	Aatk	11302	-0.93958	4.28535	12.5092	0.000404957	0.00362621
ENSMUSG00000027405	Nop56	67134	-0.938855	8.67108	38.9972	4.24423e-10	1.94793e-08
ENSMUSG00000021886	Gpr65	14744	-0.937936	4.11966	20.9735	4.65674e-06	7.97186e-05
ENSMUSG00000035206	Sppl2b	73218	-0.93681	4.79714	26.8887	2.15516e-07	5.45393e-06
ENSMUSG00000047604	Frat2	212398	-0.936583	4.51229	17.1544	3.44619e-05	0.000440843
ENSMUSG00000079677	Fdx1l	68165	-0.935522	5.3942	37.5192	9.0516e-10	3.87645e-08
ENSMUSG00000050244	Heatr1	217995	-0.933613	4.5906	20.5564	5.78985e-06	9.6035e-05
ENSMUSG00000034875	Nudt19	110959	-0.931356	5.8455	20.2588	6.76425e-06	0.000109641
ENSMUSG00000028613	Lrp8	16975	-0.930795	5.35188	36.3864	1.61826e-09	6.62039e-08
ENSMUSG00000028089	Chd1l	68058	-0.928849	3.99915	28.4924	9.40682e-08	2.58297e-06
ENSMUSG00000053559	Smagp	207818	-0.928369	2.77356	11.1656	0.000833283	0.00662491
ENSMUSG00000000581	C1d	57316	-0.927385	5.23021	13.9296	0.00018979	0.00191812
ENSMUSG00000038608	Dock10	210293	-0.926532	4.54215	13.8928	0.000193534	0.00194674
ENSMUSG00000041235	Chd7	320790	-0.924468	7.40513	54.4272	1.61313e-13	1.43445e-11
ENSMUSG00000054079	Utp18	217109	-0.923256	5.52501	21.6701	3.23793e-06	5.8151e-05
ENSMUSG00000008398	Elk3	13713	-0.920836	3.20169	17.0964	3.55288e-05	0.000453585
ENSMUSG00000024170	Telo2	71718	-0.92052	4.93703	23.9841	9.71345e-07	2.06956e-05
ENSMUSG00000044098	Rsbn1	229675	-0.920022	6.06086	33.2655	8.03948e-09	2.8367e-07
ENSMUSG00000030493	C230052I12Rik	101831	-0.917915	3.82189	17.7309	2.54453e-05	0.000341773
ENSMUSG00000026377	Mki67ip	67949	-0.915462	6.94094	49.6317	1.85493e-12	1.37297e-10
ENSMUSG00000014226	Cacybp	12301	-0.913119	7.11875	41.4359	1.21797e-10	6.26351e-09
ENSMUSG00000046791	2410016O06Rik	71952	-0.911329	6.5429	21.2542	4.02233e-06	6.99982e-05
ENSMUSG00000103883	NA	NA	-0.91132	0.472142	12.6378	0.000378021	0.00340644
ENSMUSG00000097177	9330159M07Rik	NA	-0.911139	2.77528	14.1978	0.000164565	0.00170077
ENSMUSG00000078713	Tomm5	68512	-0.909832	6.98661	54.331	1.69408e-13	1.49605e-11
ENSMUSG00000033166	Dis3	72662	-0.909338	6.09645	35.867	2.11261e-09	8.38545e-08
ENSMUSG00000026773	Pfkfb3	170768	-0.908828	5.60481	34.7751	3.7008e-09	1.3897e-07
ENSMUSG00000022299	Slc25a32	69906	-0.907149	2.53983	11.517	0.000689611	0.00567511
ENSMUSG00000022969	Il10rb	16155	-0.907023	5.00106	20.3037	6.60711e-06	0.000107366
ENSMUSG00000024219	Anks1	224650	-0.906976	5.4579	31.4698	2.02568e-08	6.66809e-07
ENSMUSG00000030144	Clec4d	17474	-0.905898	4.14746	12.0477	0.000518567	0.00446253
ENSMUSG00000048058	Ldlrad3	241576	-0.904475	3.62962	10.917	0.000952852	0.00739471
ENSMUSG00000019982	Myb	17863	-0.903386	8.14842	32.6967	1.07718e-08	3.72791e-07
ENSMUSG00000006731	B4galnt1	14421	-0.902287	4.51025	21.8491	2.9496e-06	5.38797e-05
ENSMUSG00000045636	Mtus1	102103	-0.901781	3.7344	13.0936	0.000296311	0.00278171
ENSMUSG00000029551	Psmg3	66506	-0.899939	7.20176	23.0949	1.54196e-06	3.09479e-05
ENSMUSG00000083199	Gm9432	NA	-0.896263	4.83552	21.4511	3.62962e-06	6.43729e-05
ENSMUSG00000002660	Clpp	53895	-0.894712	5.30424	18.528	1.67426e-05	0.000239273
ENSMUSG00000020453	Patz1	56218	-0.894593	3.98186	11.1937	0.000820761	0.00653597
ENSMUSG00000021418	Rpp40	208366	-0.894421	4.47208	15.8662	6.79822e-05	0.000793539
ENSMUSG00000026192	Atic	108147	-0.893197	7.94683	31.098	2.45328e-08	7.95299e-07
ENSMUSG00000092072	Gm4540	69126	-0.892359	2.60149	10.3718	0.00127955	0.00947087
ENSMUSG00000034867	Ankrd27	245886	-0.891263	7.55322	20.0288	7.62837e-06	0.000121645
ENSMUSG00000001419	Mef2d	17261	-0.890295	4.52989	12.3294	0.00044587	0.00394565
ENSMUSG00000021466	Ptch1	19206	-0.88689	1.64849	38.1042	6.70656e-10	2.93097e-08
ENSMUSG00000028064	Sema4a	20351	-0.886359	4.91297	13.7012	0.00021432	0.00211594
ENSMUSG00000026411	Tmem9	66241	-0.885409	2.90968	11.3791	0.000742735	0.0060178
ENSMUSG00000061979	Wbscr16	94254	-0.88291	5.13483	23.0125	1.60949e-06	3.21521e-05
ENSMUSG00000054517	Trim65	338364	-0.881355	3.00052	11.4544	0.000713244	0.00582839
ENSMUSG00000022248	Rad1	19355	-0.879635	4.82372	28.7351	8.29855e-08	2.30006e-06
ENSMUSG00000062646	Ganc	76051	-0.876687	4.27401	24.82	6.29418e-07	1.41647e-05
ENSMUSG00000020471	Pold2	18972	-0.875906	5.23969	23.9422	9.92708e-07	2.1011e-05
ENSMUSG00000023143	Nagpa	27426	-0.87564	6.31724	16.3208	5.34727e-05	0.000647794
ENSMUSG00000066735	Vkorc1l1	69568	-0.874565	3.30212	13.9449	0.000188243	0.00190399
ENSMUSG00000037275	Gemin5	216766	-0.874431	5.0601	31.7843	1.72282e-08	5.75998e-07
ENSMUSG00000039756	Dnttip2	99480	-0.873097	6.55992	30.0203	4.27549e-08	1.29427e-06
ENSMUSG00000001911	Nfix	18032	-0.871887	4.40689	19.8326	8.45267e-06	0.000131355
ENSMUSG00000042719	Naa25	231713	-0.871742	5.87484	25.0776	5.50676e-07	1.2547e-05
ENSMUSG00000074182	Znhit6	229937	-0.870884	6.31302	18.8159	1.43963e-05	0.000210921
ENSMUSG00000063320	1190007I07Rik	544717	-0.868139	4.36842	15.9644	6.45459e-05	0.000761761
ENSMUSG00000022554	Fam203a	59053	-0.867093	4.05756	15.8582	6.82702e-05	0.000796174
ENSMUSG00000081534	Slc48a1	67739	-0.866355	7.60518	13.7146	0.000212794	0.00210412
ENSMUSG00000014859	E2f4	104394	-0.865426	3.45195	10.758	0.0010383	0.00793282
ENSMUSG00000026922	Agpat2	67512	-0.864888	3.50329	12.9428	0.000321163	0.00297575
ENSMUSG00000005882	Uqcc1	56046	-0.863361	5.49008	36.8697	1.26294e-09	5.31973e-08
ENSMUSG00000033285	Wdr3	269470	-0.86293	7.12452	33.764	6.22195e-09	2.257e-07
ENSMUSG00000063524	Eno1	13806	-0.862565	5.80394	20.7106	5.34194e-06	8.97684e-05
ENSMUSG00000021715	Cwc27	67285	-0.860999	5.56487	30.6063	3.16074e-08	9.8475e-07
ENSMUSG00000043671	Dpy19l3	233115	-0.860738	4.27595	20.6655	5.46926e-06	9.1428e-05
ENSMUSG00000001741	Il16	16170	-0.860615	4.36285	14.0153	0.000181331	0.00184532
ENSMUSG00000026659	Dusp12	80915	-0.85855	4.18082	13.5762	0.000229072	0.00223975
ENSMUSG00000064147	Rab44	442827	-0.858397	6.47954	16.4556	4.98025e-05	0.000610843
ENSMUSG00000037902	Sirpa	19261	-0.85782	4.73935	16.4045	5.11628e-05	0.000624988
ENSMUSG00000032803	Cdv3	321022	-0.857048	8.63613	53.5341	2.54147e-13	2.16956e-11
ENSMUSG00000021065	Fut8	53618	-0.855847	7.88404	11.4492	0.000715242	0.00583727
ENSMUSG00000028333	Anp32b	67628	-0.855734	10.7623	18.6602	1.56212e-05	0.000226533
ENSMUSG00000034278	Dnajc17	69408	-0.852845	3.57655	13.2207	0.000276869	0.00263153
ENSMUSG00000022407	Adsl	11564	-0.852638	5.71554	42.1399	8.4972e-11	4.55258e-09
ENSMUSG00000097052	Snhg7	NA	-0.851411	5.10672	20.7035	5.3617e-06	8.99824e-05
ENSMUSG00000018446	C1qbp	12261	-0.85032	8.53373	52.3704	4.59596e-13	3.70134e-11
ENSMUSG00000024696	Lpxn	107321	-0.849829	3.57536	17.8706	2.36444e-05	0.00032175
ENSMUSG00000025790	Slco3a1	108116	-0.848862	6.90877	30.832	2.8136e-08	8.93998e-07
ENSMUSG00000022476	Polr3h	78929	-0.848666	6.93501	19.5189	9.961e-06	0.000151846
ENSMUSG00000033554	Dph5	69740	-0.848472	6.139	44.5335	2.50042e-11	1.51028e-09
ENSMUSG00000031578	Mak16	67920	-0.848379	6.67747	45.43	1.58193e-11	9.92974e-10
ENSMUSG00000024078	Ttc27	74196	-0.84616	3.43755	12.6103	0.000383632	0.00345458
ENSMUSG00000049553	Polr1a	20019	-0.845427	6.02589	22.69	1.90351e-06	3.69311e-05
ENSMUSG00000031897	Psmb10	19171	-0.844543	5.5879	33.3636	7.64415e-09	2.71145e-07
ENSMUSG00000029591	Ung	22256	-0.843351	7.39928	17.8396	2.40333e-05	0.000326694
ENSMUSG00000028729	Ebna1bp2	69072	-0.843211	7.3267	20.4962	5.97493e-06	9.89766e-05
ENSMUSG00000037337	Map4k1	26411	-0.842772	5.63595	26.9227	2.11761e-07	5.38015e-06
ENSMUSG00000062995	Ica1	15893	-0.842182	2.71854	15.7905	7.07568e-05	0.000821433
ENSMUSG00000021938	Pspc1	66645	-0.840832	6.00061	28.6407	8.71304e-08	2.40973e-06
ENSMUSG00000024812	Tjp2	21873	-0.84069	3.98804	13.0234	0.000307626	0.0028788
ENSMUSG00000029328	Hnrnpdl	50926	-0.839907	7.96858	24.1882	8.73681e-07	1.88659e-05
ENSMUSG00000042105	Inpp5f	101490	-0.839035	2.92617	14.3059	0.000155376	0.00162019
ENSMUSG00000032123	Dpagt1	13478	-0.838407	4.99922	13.2352	0.000274734	0.00261747
ENSMUSG00000021810	Ecd	70601	-0.838118	6.17677	34.6895	3.86715e-09	1.44792e-07
ENSMUSG00000043284	Tmem11	216821	-0.836288	7.19637	26.0712	3.29058e-07	7.90541e-06
ENSMUSG00000036916	Zfp280c	208968	-0.835361	3.19176	13.0974	0.000295711	0.00277812
ENSMUSG00000002319	Ipo4	75751	-0.832272	4.57845	19.1336	1.21879e-05	0.000181683
ENSMUSG00000038459	Abhd17c	70178	-0.832053	5.6303	19.0022	1.30566e-05	0.000193283
ENSMUSG00000021037	Ahsa1	217737	-0.829499	7.9794	21.1515	4.24358e-06	7.35305e-05
ENSMUSG00000060098	Prmt7	214572	-0.829002	4.23492	18.7657	1.47802e-05	0.000215314
ENSMUSG00000027435	Cd93	17064	-0.828529	7.62701	42.889	5.79348e-11	3.15683e-09
ENSMUSG00000079225	Gm9531	NA	-0.828242	6.81715	21.6859	3.21136e-06	5.78361e-05
ENSMUSG00000002489	Tiam1	21844	-0.826149	5.63346	27.07	1.96221e-07	5.03528e-06
ENSMUSG00000067367	Lyar	17089	-0.824896	7.43048	52.7887	3.71432e-13	3.04884e-11
ENSMUSG00000032902	Slc16a1	20501	-0.824214	5.89095	23.4552	1.2786e-06	2.6154e-05
ENSMUSG00000032078	Zfp259	22687	-0.823406	6.36143	15.1385	9.99054e-05	0.00110379
ENSMUSG00000030521	Mphosph10	67973	-0.8232	6.77753	31.2534	2.26451e-08	7.41614e-07
ENSMUSG00000040651	D14Abb1e	218850	-0.820569	6.00494	19.2584	1.14165e-05	0.000171181
ENSMUSG00000079043	Fastkd5	380601	-0.817946	3.66503	14.1075	0.000172654	0.00176739
ENSMUSG00000042700	Sipa1l1	217692	-0.817523	4.11408	15.095	0.000102231	0.0011239
ENSMUSG00000063273	Naa15	74838	-0.815707	6.50434	22.8488	1.75259e-06	3.44899e-05
ENSMUSG00000037419	Endod1	71946	-0.815558	3.78482	14.1094	0.000172482	0.00176739
ENSMUSG00000041836	Ptpre	19267	-0.815252	7.62788	26.8037	2.25208e-07	5.67888e-06
ENSMUSG00000000916	Nsun5	100609	-0.81471	2.93259	11.3034	0.000773639	0.00622655
ENSMUSG00000026656	Fcgr2b	14130	-0.814378	3.78365	11.287	0.000780538	0.00627026
ENSMUSG00000053716	Dusp7	235584	-0.814118	4.20727	15.9283	6.57878e-05	0.000772856
ENSMUSG00000050732	Vamp8	22320	-0.81387	6.5104	11.9982	0.000532517	0.00457336
ENSMUSG00000034041	Lyl1	17095	-0.813366	7.11991	19.8537	8.36024e-06	0.000130117
ENSMUSG00000041272	Tox	252838	-0.813065	4.93722	15.2961	9.19044e-05	0.00103231
ENSMUSG00000020227	Irak3	73914	-0.812185	4.07883	13.9503	0.00018771	0.0019001
ENSMUSG00000069089	Cdk7	12572	-0.811919	4.33011	16.3632	5.22903e-05	0.000636481
ENSMUSG00000039018	Mtg1	212508	-0.811878	3.90772	10.5421	0.00116689	0.00877393
ENSMUSG00000019863	Qrsl1	76563	-0.810245	4.44081	24.7586	6.4977e-07	1.45715e-05
ENSMUSG00000010554	Mettl16	67493	-0.81013	6.25904	20.6973	5.3792e-06	9.0158e-05
ENSMUSG00000018654	Ikzf1	22778	-0.806833	5.80141	34.4288	4.42142e-09	1.6269e-07
ENSMUSG00000027845	Dclre1b	140917	-0.805927	3.40783	15.2668	9.33417e-05	0.00104571
ENSMUSG00000025086	Trub1	72133	-0.805545	4.74483	28.3275	1.02429e-07	2.77295e-06
ENSMUSG00000020923	Ubtf	21429	-0.804593	7.63867	31.012	2.56441e-08	8.29224e-07
ENSMUSG00000000184	Ccnd2	12444	-0.804564	8.9411	13.8173	0.000201478	0.00201399
ENSMUSG00000037410	Tbc1d2b	67016	-0.804272	4.6424	20.7135	5.33394e-06	8.97518e-05
ENSMUSG00000027663	Zmat3	22401	-0.803015	4.03822	12.1992	0.000478088	0.00418449
ENSMUSG00000004897	Hdgf	15191	-0.801238	7.96959	26.491	2.64768e-07	6.51615e-06
ENSMUSG00000086290	Snhg12	NA	-0.801084	5.15288	13.921	0.000190658	0.00192386
ENSMUSG00000031722	Hp	15439	-0.800178	4.80041	12.3199	0.000448162	0.00396046
ENSMUSG00000032038	St3gal4	20443	-0.799909	3.78774	21.8263	2.98484e-06	5.43682e-05
ENSMUSG00000022701	2610015P09Rik	212153	-0.7979	3.45687	11.5706	0.000670022	0.00554239
ENSMUSG00000051495	Irf2bp2	270110	-0.796497	3.40526	20.29	6.6546e-06	0.000108
ENSMUSG00000030067	Foxp1	108655	-0.795101	9.08579	36.0997	1.87478e-09	7.57306e-08
ENSMUSG00000031851	Ntpcr	66566	-0.794826	4.91033	30.1317	4.03686e-08	1.23076e-06
ENSMUSG00000029913	Prdm5	70779	-0.794326	0.801605	11.6129	0.000654953	0.00545298
ENSMUSG00000024841	Eif1ad	69860	-0.793406	7.47982	24.0373	9.44899e-07	2.02332e-05
ENSMUSG00000018697	Aatf	56321	-0.7933	5.0693	24.3711	7.94527e-07	1.73913e-05
ENSMUSG00000027425	Csrp2bp	228714	-0.789822	4.43372	18.395	1.79531e-05	0.000254866
ENSMUSG00000023938	Aars2	224805	-0.789663	2.79275	11.8549	0.000575087	0.00488977
ENSMUSG00000028633	Ctps	51797	-0.788286	5.98452	24.8532	6.18652e-07	1.39469e-05
ENSMUSG00000002257	Def6	23853	-0.78813	5.56219	26.1852	3.10184e-07	7.48006e-06
ENSMUSG00000050931	Sgms2	74442	-0.78748	6.64459	28.751	8.23055e-08	2.28616e-06
ENSMUSG00000057193	Slc44a2	68682	-0.786812	3.45582	11.4093	0.000730767	0.00594502
ENSMUSG00000065979	Cpped1	223978	-0.786801	4.37085	12.1229	0.000498076	0.00432984
ENSMUSG00000030079	Ruvbl1	56505	-0.786721	7.2495	20.8733	4.90686e-06	8.33321e-05
ENSMUSG00000056459	Zbtb25	109929	-0.786474	3.5398	14.569	0.000135117	0.00143583
ENSMUSG00000057329	Bcl2	12043	-0.785724	4.82406	22.3147	2.3143e-06	4.39683e-05
ENSMUSG00000039568	Ubald1	207740	-0.785477	2.84767	10.813	0.00100789	0.00774673
ENSMUSG00000056962	Jmjd6	107817	-0.783514	6.89539	35.9466	2.02801e-09	8.11521e-08
ENSMUSG00000098985		NA	-0.780913	3.51882	12.2748	0.000459109	0.0040377
ENSMUSG00000032477	Cdc25a	12530	-0.780726	7.00904	35.2021	2.97209e-09	1.14631e-07
ENSMUSG00000030741	Spns1	73658	-0.780636	3.97177	11.769	0.000602263	0.0050837
ENSMUSG00000029504	Ddx51	69663	-0.779401	3.8698	16.4023	5.12226e-05	0.000624988
ENSMUSG00000018166	Erbb3	13867	-0.778896	3.64134	12.8735	0.000333259	0.0030767
ENSMUSG00000042203	Tbc1d22b	381085	-0.778821	3.25338	11.3416	0.000757882	0.00611896
ENSMUSG00000024527	Afg3l2	69597	-0.774093	5.31547	16.0948	6.02488e-05	0.000718999
ENSMUSG00000048429	1810026J23Rik	69773	-0.773276	4.52809	17.319	3.16013e-05	0.000410816
ENSMUSG00000032563	Mrpl3	94062	-0.769363	4.62585	11.2941	0.00077755	0.00625017
ENSMUSG00000003534	Ddr1	12305	-0.767943	3.32436	10.2671	0.00135426	0.00993202
ENSMUSG00000005533	Igf1r	16001	-0.767666	3.08808	13.2407	0.000273942	0.00261194
ENSMUSG00000028431	Ikbkap	230233	-0.76698	5.54569	17.7778	2.48266e-05	0.000335697
ENSMUSG00000050921	P2ry10	78826	-0.765659	3.7642	14.3782	0.000149527	0.00156429
ENSMUSG00000004929	Thop1	50492	-0.765281	3.47023	10.3968	0.00126236	0.00937072
ENSMUSG00000038740	Mvb12b	72543	-0.764579	4.43218	21.8516	2.94576e-06	5.38797e-05
ENSMUSG00000017664	Slc35c2	228875	-0.763198	4.03848	11.8507	0.000576395	0.00489068
ENSMUSG00000102478	NA	NA	-0.760755	8.08054	20.6446	5.52937e-06	9.23124e-05
ENSMUSG00000022246	Rai14	75646	-0.75925	4.54088	10.3705	0.00128041	0.00947181
ENSMUSG00000027509	Rae1	66679	-0.758858	6.13127	29.6206	5.25425e-08	1.53609e-06
ENSMUSG00000002107	Celf2	14007	-0.758791	7.53688	29.2199	6.46132e-08	1.8386e-06
ENSMUSG00000045826	Ptprcap	19265	-0.758537	0.900441	10.7993	0.0010154	0.00778577
ENSMUSG00000020549	Elac2	68626	-0.757916	4.55128	15.7948	7.05974e-05	0.000820863
ENSMUSG00000022560	Slc52a2	52710	-0.757489	3.76398	11.4294	0.000722926	0.00589247
ENSMUSG00000071715	Ncf4	17972	-0.757016	5.34866	20.2286	6.87187e-06	0.000110685
ENSMUSG00000025439	Clns1a	12729	-0.75639	6.73269	19.881	8.2416e-06	0.00012933
ENSMUSG00000063953	Amd2	100041585	-0.753993	7.19863	19.4058	1.05687e-05	0.000159779
ENSMUSG00000031134	Rbmx	19655	-0.753055	3.66719	11.1632	0.000834354	0.00662491
ENSMUSG00000022779	Top3b	21976	-0.751278	4.98943	21.8028	3.02163e-06	5.48823e-05
ENSMUSG00000032788	Pdxk	216134	-0.750198	4.34532	23.4496	1.28228e-06	2.61875e-05
ENSMUSG00000050323	Ndufaf6	76947	-0.749601	3.56133	10.6046	0.00112808	0.0085121
ENSMUSG00000097275	Gm26648	NA	-0.749201	5.70113	16.4615	4.96486e-05	0.00060954
ENSMUSG00000018841	Rad51d	19364	-0.748125	3.33462	13.2618	0.000270867	0.00258454
ENSMUSG00000056612	Ppp1r14b	18938	-0.746805	7.448	16.6056	4.60154e-05	0.000568752
ENSMUSG00000044734	Serpinb1a	66222	-0.746402	7.55605	10.4848	0.00120364	0.00899741
ENSMUSG00000023988	Bysl	53414	-0.745887	5.59568	18.6114	1.60263e-05	0.00023084
ENSMUSG00000015605	Srf	20807	-0.745162	8.16262	26.9167	2.12415e-07	5.38608e-06
ENSMUSG00000030036	Mogs	57377	-0.744617	7.51346	35.8179	2.16646e-09	8.5622e-08
ENSMUSG00000022020	Naa16	66897	-0.7443	5.17456	17.7969	2.45788e-05	0.000333049
ENSMUSG00000023094	Msrb2	76467	-0.743911	5.01823	11.8529	0.000575712	0.00489068
ENSMUSG00000044447	Dock5	68813	-0.743779	5.27167	23.7359	1.10504e-06	2.30082e-05
ENSMUSG00000057729	Prtn3	19152	-0.741237	8.21186	24.0878	9.20401e-07	1.97747e-05
ENSMUSG00000029438	Bcl7a	77045	-0.740191	4.39889	11.5757	0.000668203	0.0055345
ENSMUSG00000024213	Nudt3	56409	-0.739145	8.79999	17.2343	3.30411e-05	0.000425645
ENSMUSG00000003360	Ddx23	74351	-0.738465	5.2886	15.1637	9.85824e-05	0.00109105
ENSMUSG00000034617	Mtrr	210009	-0.737787	4.09557	18.8493	1.41465e-05	0.000208214
ENSMUSG00000039682	Lap3	66988	-0.737604	6.41625	30.6688	3.0605e-08	9.55846e-07
ENSMUSG00000053094	Tmem248	71667	-0.73723	5.67738	26.4884	2.65124e-07	6.51615e-06
ENSMUSG00000040274	Cdk6	12571	-0.736927	6.23116	35.4973	2.55406e-09	9.95556e-08
ENSMUSG00000045817	Zfp36l2	12193	-0.736817	7.07009	11.2385	0.000801195	0.00639607
ENSMUSG00000025209	Peo1	226153	-0.735346	4.01652	13.2668	0.000270143	0.00257976
ENSMUSG00000025047	Pdcd11	18572	-0.735032	6.4064	29.9727	4.38168e-08	1.32329e-06
ENSMUSG00000078154	Gm12184	13445	-0.734344	5.0214	18.8188	1.43741e-05	0.000210836
ENSMUSG00000029014	Dnajc2	22791	-0.7338	8.72352	29.5457	5.46131e-08	1.59299e-06
ENSMUSG00000032601	Prkar2a	19087	-0.731835	6.7608	29.5165	5.54434e-08	1.61353e-06
ENSMUSG00000024007	Ppil1	68816	-0.728084	7.24092	17.3308	3.14049e-05	0.000409112
ENSMUSG00000038025	Phf2	18676	-0.727977	4.88023	21.2833	3.96165e-06	6.92073e-05
ENSMUSG00000022090	Pdlim2	213019	-0.726508	6.77578	14.9135	0.000112556	0.00121627
ENSMUSG00000040112	Mrps35	232536	-0.725931	6.31033	17.04	3.66008e-05	0.000464953
ENSMUSG00000017861	Mybl2	17865	-0.725496	7.13441	11.6622	0.000637833	0.00532429
ENSMUSG00000029471	Camkk2	207565	-0.725298	6.47284	21.8804	2.90179e-06	5.34638e-05
ENSMUSG00000027009	Itga4	16401	-0.72497	4.39994	10.9187	0.000951976	0.00739239
ENSMUSG00000037278	Tmem97	69071	-0.724886	7.42447	25.5089	4.40345e-07	1.02253e-05
ENSMUSG00000036160	Surf6	20935	-0.724881	5.09087	19.3921	1.06447e-05	0.000160737
ENSMUSG00000035834	Polr3g	67486	-0.724772	4.7612	13.4843	0.000240574	0.00233552
ENSMUSG00000021694	Ercc8	71991	-0.723853	3.8587	10.9495	0.000936308	0.00728841
ENSMUSG00000022992	Kansl2	69612	-0.723644	6.05848	11.6379	0.000646224	0.00539082
ENSMUSG00000018909	Arrb1	109689	-0.722811	5.26993	12.8736	0.000333241	0.0030767
ENSMUSG00000002111	Spi1	20375	-0.722338	4.87235	10.7007	0.00107097	0.00813392
ENSMUSG00000061613	U2af1	108121	-0.721035	9.20879	20.6177	5.60744e-06	9.34939e-05
ENSMUSG00000008604	Ubqln4	94232	-0.721016	4.92928	11.0709	0.000876949	0.00692741
ENSMUSG00000025364	Pa2g4	18813	-0.720819	10.8729	24.2326	8.53752e-07	1.8498e-05
ENSMUSG00000022247	Brix1	67832	-0.717919	7.27822	23.3104	1.37854e-06	2.78866e-05
ENSMUSG00000054766	Set	56086	-0.71753	10.2161	36.4134	1.596e-09	6.55026e-08
ENSMUSG00000053158	Fes	14159	-0.715712	5.27944	15.8817	6.74275e-05	0.000789944
ENSMUSG00000051735	Rinl	320435	-0.712071	5.55014	21.2937	3.94022e-06	6.8927e-05
ENSMUSG00000024359	Hspa9	15526	-0.710237	8.65223	23.4709	1.26815e-06	2.59818e-05
ENSMUSG00000024150	Mcfd2	193813	-0.708368	5.98508	14.0629	0.0001768	0.00180393
ENSMUSG00000071068	Treml2	328833	-0.706154	4.21676	12.2213	0.000472468	0.00413814
ENSMUSG00000041360	D19Bwg1357e	52874	-0.704843	7.46548	23.6091	1.18028e-06	2.43766e-05
ENSMUSG00000029484	Anxa3	11745	-0.704426	6.07742	21.5071	3.52517e-06	6.26942e-05
ENSMUSG00000042148	Cox10	70383	-0.701828	6.55274	26.9861	2.04923e-07	5.22718e-06
ENSMUSG00000004393	Ddx56	52513	-0.699961	6.02189	22.2003	2.45632e-06	4.65284e-05
ENSMUSG00000022106	Rcbtb2	105670	-0.699477	4.45949	20.2372	6.84095e-06	0.000110419
ENSMUSG00000039656	Rxrb	20182	-0.698848	5.5902	14.5148	0.000139064	0.0014741
ENSMUSG00000083364	Llph-ps2	NA	-0.697273	5.1642	15.0184	0.000106468	0.00115894
ENSMUSG00000001909	Trmt1	212528	-0.697015	5.22321	18.089	2.10817e-05	0.000292155
ENSMUSG00000021607	Mrpl36	94066	-0.69658	5.83776	20.9001	4.83873e-06	8.24913e-05
ENSMUSG00000020224	Llph	66225	-0.695732	8.44981	15.0529	0.000104542	0.00114415
ENSMUSG00000021116	Eif2s1	13665	-0.695336	6.02297	26.7525	2.3125e-07	5.79483e-06
ENSMUSG00000013076	Amotl1	75723	-0.694074	4.66777	15.7961	7.05483e-05	0.000820863
ENSMUSG00000054932	Afp	11576	-0.693926	4.63593	14.492	0.000140758	0.00148836
ENSMUSG00000026201	Stk16	20872	-0.693142	6.65753	24.3898	7.86832e-07	1.7282e-05
ENSMUSG00000001855	Nup214	227720	-0.692853	4.82177	19.9946	7.76604e-06	0.00012338
ENSMUSG00000059474	Mbtd1	103537	-0.691479	6.34942	24.5588	7.20776e-07	1.60235e-05
ENSMUSG00000046598	Bdh1	71911	-0.691434	6.51353	16.6667	4.45567e-05	0.000552857
ENSMUSG00000019188	H13	14950	-0.69099	6.72817	17.602	2.72301e-05	0.000361328
ENSMUSG00000060261	Gtf2i	14886	-0.68985	6.25733	13.0269	0.000307055	0.00287657
ENSMUSG00000032423	Syncrip	56403	-0.689422	7.66765	26.5909	2.51428e-07	6.21531e-06
ENSMUSG00000053907	Mat2a	232087	-0.688873	8.6416	22.5468	2.05082e-06	3.94076e-05
ENSMUSG00000026020	Nop58	55989	-0.687901	9.91152	32.5109	1.18527e-08	4.07995e-07
ENSMUSG00000028931	Kcnab2	16498	-0.683591	5.86794	13.9137	0.000191395	0.00192977
ENSMUSG00000001056	Nhp2	52530	-0.682986	7.23464	20.8978	4.84447e-06	8.24913e-05
ENSMUSG00000031976	Urb2	382038	-0.681842	4.03221	10.2645	0.00135612	0.00993995
ENSMUSG00000026646	Suv39h2	64707	-0.681253	3.84514	14.7926	0.000120008	0.00128918
ENSMUSG00000049327	Setd8	67956	-0.680468	7.56979	11.7263	0.000616223	0.00517425
ENSMUSG00000001123	Lgals9	16859	-0.67981	3.86498	11.424	0.000725017	0.00590575
ENSMUSG00000031930	Wwp2	66894	-0.678704	4.75595	13.7734	0.000206237	0.00205036
ENSMUSG00000061479	Snrpa	53607	-0.678577	4.57056	15.6726	7.53057e-05	0.00086561
ENSMUSG00000013701	Timm23	53600	-0.678148	6.28803	19.2006	1.17675e-05	0.000175826
ENSMUSG00000063576	Klhdc3	71765	-0.677639	4.6668	12.0645	0.000513909	0.00443437
ENSMUSG00000079036	Alkbh1	211064	-0.677401	4.73147	14.7356	0.000123692	0.00132542
ENSMUSG00000029254	Stap1	56792	-0.67696	4.75146	14.5063	0.000139693	0.00147832
ENSMUSG00000024571	Gm16286	NA	-0.676826	6.14792	15.6195	7.74532e-05	0.000889496
ENSMUSG00000034064	Poglut1	224143	-0.675981	5.65266	24.2773	8.34169e-07	1.81155e-05
ENSMUSG00000032526	Deb1	26901	-0.675753	3.86185	11.0693	0.000877703	0.00692909
ENSMUSG00000040620	Dhx33	216877	-0.675198	4.39565	13.1825	0.000282579	0.00267437
ENSMUSG00000015112	Slc25a13	50799	-0.674904	4.82859	16.2631	5.51265e-05	0.000664684
ENSMUSG00000025722	Wdr73	71968	-0.674783	5.57879	13.8707	0.000195827	0.00196672
ENSMUSG00000021676	Iqgap2	544963	-0.674782	7.03111	14.4539	0.000143629	0.00151124
ENSMUSG00000023110	Prmt5	27374	-0.674188	7.31946	14.7209	0.000124655	0.0013335
ENSMUSG00000018239	Zcchc10	67966	-0.673687	5.30273	22.8366	1.76372e-06	3.46386e-05
ENSMUSG00000038604	Fam65a	75687	-0.670873	3.40993	11.2754	0.000785401	0.00630142
ENSMUSG00000028792	Ak2	11637	-0.670035	7.6954	29.8851	4.58413e-08	1.3747e-06
ENSMUSG00000060376	Bckdha	12039	-0.669356	4.04769	11.8755	0.000568761	0.00484564
ENSMUSG00000029447	Cct6a	12466	-0.668684	6.44501	17.6231	2.69304e-05	0.000358465
ENSMUSG00000034361	Cpne2	234577	-0.668572	3.5399	12.5064	0.00040555	0.00362644
ENSMUSG00000063439	B9d2	232987	-0.667612	5.67155	10.8062	0.00101163	0.00776613
ENSMUSG00000026234	Ncl	17975	-0.665362	12.2335	37.7592	8.00364e-10	3.46239e-08
ENSMUSG00000028514	Usp24	329908	-0.664757	5.04209	14.1328	0.000170347	0.00175205
ENSMUSG00000030138	Bms1	213895	-0.66461	8.1736	31.6044	1.89e-08	6.26982e-07
ENSMUSG00000000275	Trim25	217069	-0.664542	5.10456	10.7377	0.00104972	0.00799201
ENSMUSG00000026581	Sell	20343	-0.661288	5.48989	16.5741	4.67849e-05	0.000577149
ENSMUSG00000039985	Fam60a	56306	-0.661158	5.00441	11.2597	0.000792099	0.00634323
ENSMUSG00000029110	Rnf4	19822	-0.660982	5.1807	11.9894	0.000535026	0.00458876
ENSMUSG00000100975	NA	NA	-0.657926	4.52215	12.5016	0.000406613	0.00363341
ENSMUSG00000032737	Inppl1	16332	-0.656889	4.70211	12.3647	0.000437536	0.00387458
ENSMUSG00000009073	Nf2	18016	-0.655275	4.11144	12.5164	0.0004034	0.00361479
ENSMUSG00000040648	Ppip5k2	227399	-0.655243	5.36808	19.8207	8.50583e-06	0.000132021
ENSMUSG00000021958	Pinx1	72400	-0.654589	5.20116	14.5425	0.000137033	0.00145377
ENSMUSG00000027430	Dtd1	66044	-0.654168	6.07752	11.6699	0.000635184	0.0053091
ENSMUSG00000026739	Bmi1	12151	-0.653815	4.9391	14.9967	0.000107698	0.0011697
ENSMUSG00000032279	Idh3a	67834	-0.653523	4.86943	11.964	0.000542369	0.00464551
ENSMUSG00000019961	Tmpo	21917	-0.652232	6.60712	18.5395	1.6642e-05	0.000238102
ENSMUSG00000004264	Phb2	12034	-0.649633	8.89594	18.4718	1.72438e-05	0.000245614
ENSMUSG00000028948	Nol9	74035	-0.648613	6.02118	19.4721	1.02078e-05	0.000155054
ENSMUSG00000035478	Mbd3	17192	-0.647891	5.30304	11.1196	0.000854185	0.00677266
ENSMUSG00000025980	Hspd1	15510	-0.647432	11.4983	13.8072	0.000202559	0.00202164
ENSMUSG00000032249	Anp32a	11737	-0.646229	6.47203	10.9667	0.000927625	0.00722961
ENSMUSG00000039842	Mcph1	244329	-0.645901	4.11171	11.5872	0.000664068	0.00551095
ENSMUSG00000027933	Ints3	229543	-0.644878	5.0276	21.0644	4.44101e-06	7.63667e-05
ENSMUSG00000092086	Gm6793	NA	-0.644415	7.41044	14.4251	0.000145842	0.00153325
ENSMUSG00000056209	Npm3	18150	-0.644273	8.08576	18.0396	2.16359e-05	0.000297581
ENSMUSG00000004996	Mri1	67873	-0.643467	4.34089	12.225	0.000471532	0.0041356
ENSMUSG00000050605	Zfp61	22719	-0.643167	4.11873	11.4623	0.000710207	0.00580728
ENSMUSG00000026240	Cops7b	26895	-0.642252	4.98231	10.8896	0.000967069	0.00749142
ENSMUSG00000000384	Tbrg4	21379	-0.642052	5.91733	18.2656	1.9215e-05	0.000269494
ENSMUSG00000021474	Sfxn1	14057	-0.638859	9.31277	14.4855	0.000141246	0.00148919
ENSMUSG00000021998	Lcp1	18826	-0.63734	7.78076	14.4	0.000147801	0.00154905
ENSMUSG00000021000	Ctage5	217615	-0.636902	6.25592	17.2565	3.26583e-05	0.000421137
ENSMUSG00000063275	Ptpla	30963	-0.635409	6.8466	14.2449	0.000160493	0.00166406
ENSMUSG00000064037	Gpn1	74254	-0.634927	6.27592	13.7445	0.000209436	0.00207893
ENSMUSG00000019837	Gtf3c6	67371	-0.631959	7.20136	19.6225	9.43508e-06	0.00014469
ENSMUSG00000022544	Fam86	70511	-0.631886	4.76515	14.9969	0.000107687	0.0011697
ENSMUSG00000017999	Ddx27	228889	-0.631087	8.60588	29.8714	4.61666e-08	1.38122e-06
ENSMUSG00000033732	Sf3b3	101943	-0.629134	6.3254	25.0035	5.72259e-07	1.30156e-05
ENSMUSG00000032553	Srprb	20818	-0.628629	4.49318	12.7694	0.000352333	0.00320428
ENSMUSG00000041747	Utp15	105372	-0.628625	4.52428	12.8225	0.000342485	0.00314149
ENSMUSG00000056758	Hmga2	15364	-0.627694	5.27826	13.8638	0.000196553	0.00197246
ENSMUSG00000018547	Pip4k2b	108083	-0.625427	4.54722	10.7299	0.00105417	0.00801582
ENSMUSG00000032387	Rbpms2	71973	-0.624943	5.42815	16.0574	6.14506e-05	0.000731977
ENSMUSG00000040749	Siah1b	20438	-0.623884	4.93621	10.3975	0.00126183	0.00937072
ENSMUSG00000062203	Gspt1	14852	-0.622546	7.7885	19.7671	8.74742e-06	0.000135279
ENSMUSG00000035772	Mrps2	118451	-0.621771	5.77587	12.5303	0.000400408	0.00359301
ENSMUSG00000000628	Hk2	15277	-0.621273	7.11103	15.7427	7.25655e-05	0.000840146
ENSMUSG00000030970	Ctbp2	13017	-0.621249	6.01368	18.1523	2.03928e-05	0.000284455
ENSMUSG00000030056	Isy1	57905	-0.620195	6.15756	22.0813	2.61343e-06	4.8997e-05
ENSMUSG00000030682	Cdipt	52858	-0.617606	4.64885	13.8151	0.000201712	0.00201476
ENSMUSG00000045455	Gm9797	30058	-0.617475	6.69403	17.742	2.52976e-05	0.000340985
ENSMUSG00000024683	Mrpl16	94063	-0.615267	6.34526	18.2391	1.94834e-05	0.000272661
ENSMUSG00000022439	Parvg	64099	-0.614347	6.19378	16.2315	5.60547e-05	0.000674605
ENSMUSG00000031381	Piga	18700	-0.614115	5.10784	10.814	0.00100734	0.00774673
ENSMUSG00000044254	Pcsk9	100102	-0.613096	3.84679	11.067	0.000878783	0.00693334
ENSMUSG00000044018	Mrpl50	28028	-0.612759	4.88788	14.1546	0.000168381	0.00173461
ENSMUSG00000052310	Slc39a1	30791	-0.611171	6.7638	10.3308	0.00130825	0.00963321
ENSMUSG00000026786	Apbb1ip	54519	-0.6108	6.38507	17.3786	3.06255e-05	0.000400981
ENSMUSG00000013736	Trnt1	70047	-0.610693	5.09034	14.3981	0.000147949	0.00154905
ENSMUSG00000018433	Nol11	68979	-0.610511	5.21401	12.9689	0.000316716	0.0029452
ENSMUSG00000015714	Cers2	76893	-0.610363	6.5371	10.9517	0.00093519	0.00728413
ENSMUSG00000075232	Amd1	11702	-0.609533	7.39389	18.1311	2.0621e-05	0.000287325
ENSMUSG00000048007	Timm8a1	30058	-0.608525	6.82358	13.6857	0.000216099	0.00213021
ENSMUSG00000069622	Gm10273	53600	-0.607799	6.19717	12.7947	0.00034761	0.00317585
ENSMUSG00000044788	Fads6	328035	-0.607786	4.07323	10.4013	0.00125926	0.00935855
ENSMUSG00000031432	Prps1	19139	-0.60773	7.54944	11.3002	0.000774993	0.00623354
ENSMUSG00000038736	Nudcd1	67429	-0.607368	4.79495	15.5133	8.19253e-05	0.000936654
ENSMUSG00000026037	Orc2	18393	-0.605154	5.71302	17.7528	2.51544e-05	0.000339412
ENSMUSG00000071072	Ptges3	56351	-0.605137	8.18013	19.6433	9.33305e-06	0.000143469
ENSMUSG00000029394	Cdk2ap1	13445	-0.60427	5.58789	11.4468	0.000716169	0.00584111
ENSMUSG00000026974	Zmynd19	67187	-0.603839	5.47572	17.5331	2.82354e-05	0.000373122
ENSMUSG00000022538	Lsg1	224092	-0.603624	6.84033	17.3459	3.11572e-05	0.000406695
ENSMUSG00000039067	Psmd7	17463	-0.603494	8.23419	26.0006	3.41306e-07	8.15377e-06
ENSMUSG00000049300	Prmt6	99890	-0.598991	5.43466	17.4918	2.88549e-05	0.000380522
ENSMUSG00000039286	Fndc3b	72007	-0.598766	5.20451	17.7027	2.58263e-05	0.000345204
ENSMUSG00000062397	Zfp706	68036	-0.598026	7.04489	17.3032	3.18657e-05	0.000413834
ENSMUSG00000053477	Tcf4	21413	-0.597596	2.21204	11.633	0.000647919	0.00540143
ENSMUSG00000045624	Esf1	66580	-0.597439	7.59199	18.3355	1.85219e-05	0.000262044
ENSMUSG00000033294	Noc4l	100608	-0.595929	6.55552	15.8756	6.76463e-05	0.000791422
ENSMUSG00000020547	Bzw2	66912	-0.595325	7.34636	18.701	1.52899e-05	0.000222234
ENSMUSG00000028851	Nudc	18221	-0.594689	6.75064	10.7835	0.00102408	0.00784292
ENSMUSG00000069014	Gm5641	229279	-0.593151	7.5494	15.2168	9.58457e-05	0.00106908
ENSMUSG00000033845	Mrpl15	27395	-0.592403	5.91998	18.0256	2.17952e-05	0.00029945
ENSMUSG00000021645	Smn1	20595	-0.592171	7.52533	22.5173	2.0826e-06	3.98621e-05
ENSMUSG00000029169	Dhx15	13204	-0.587081	7.6558	14.3493	0.000151837	0.00158587
ENSMUSG00000056952	Tatdn2	381801	-0.585801	7.6918	19.4207	1.04862e-05	0.000158906
ENSMUSG00000024081	Cebpz	12607	-0.58573	8.48817	16.3022	5.40003e-05	0.00065295
ENSMUSG00000055041	Commd5	66398	-0.585418	6.12894	18.5765	1.63223e-05	0.000234051
ENSMUSG00000054237	Fra10ac1	70567	-0.584632	5.92606	11.597	0.000660592	0.00549278
ENSMUSG00000020116	Pno1	66249	-0.584231	6.05411	15.3828	8.77834e-05	0.000992992
ENSMUSG00000057147	Dph6	66632	-0.583625	5.82445	15.0494	0.000104733	0.00114468
