# Supplementary material for: Targeting enhancer switching overcomes non-genetic drug resistance in acute myeloid leukaemia
Source: Nat Commun. 2019 Jun 20;10:2723. doi: 10.1038/s41467-019-10652-9 (PMC6586637; doi:10.1038/s41467-019-10652-9)
Supplement: Supplementary file 6 — Supplementary Data 3 [file 41467_2019_10652_MOESM6_ESM.xlsx]

## Sheet: Sheet1
Supplementary Data 3: Primers and shRNA sequences
Primer name	Forward (5'-3')	Reverse (5'-3')	Species
Kdm1a	ATGATGTCTGGGAAACAGGC	AATGAAAGTGAGCCGGAAGA	mouse
Pu.1	AGAAGCTGATGGCTTGGAGC	GCGAATCTTTTTCTTGCTGCC	mouse
Irf8	AACCGGCGGCAGGATGTGTG	TCCACGTGGCTGGTTCAGCTT	mouse
Gapdh	CCAGCCTCGTCCCGTAGAC	GCCTTGACTGTGCCGTTGA	mouse
B2M	GAGCCCAAGACCGTCTACTG	GCTATTTCTTTCTGCGTGCAT	mouse
BRAF	CAAGTCACCACAAAAACCTATCGT	AACTGACTCACCACTGTCCTCTGTT	human
BRAF splice variants	GGCTCTCGGTTATAAGATGGC	ACAGGAAACGCACCATATCC	human
shRNA	Target	Sequence (5'-3')	Species
Scramble (pHR-SIREN)	Non-targeting	GGGTATCGACGATTACAAA	mouse
Pu.1 shRNA1	Pu.1/Spi1	GAGCTATACCAACGTCCAA	mouse
Pu.1 shRNA2	Pu.1/Spi1	GAGAAAGCCATAGCGATCA	mouse
Irf8 shRNA1	Irf8	AGCTGATCAAGGAACCTTC	mouse
Irf8 shRNA2	Irf8	GCCGCAACCTGTGATTAAA	mouse
Scramble (LMP)	Non targeting	ATCTCGCTTGGGCGAGAGTAAG	mouse
KDM1.3	Kdm1a/Lsd1	CCTGGAAATGACTATGATTTA	mouse
KDM1.6	Kdm1a/Lsd1	CAAGCAAGCTCTTCTAGCAAT	mouse
