# Supplementary material for: Targeting enhancer switching overcomes non-genetic drug resistance in acute myeloid leukaemia
Source: Nat Commun. 2019 Jun 20;10:2723. doi: 10.1038/s41467-019-10652-9 (PMC6586637; doi:10.1038/s41467-019-10652-9)
Supplement: Supplementary file 8 — Source Data [file 41467_2019_10652_MOESM8_ESM.xlsx]

## Sheet: Figure 2E
Mouse	Treatment	Date injected	Date of death	Survival	Comments
1	Vehicle	2017-06-07	2017-06-28	22
2	Vehicle	2017-06-07	2017-08-29	23
3	Vehicle	2017-06-07	2017-08-30	24
4	Vehicle	2017-06-07	2017-06-27	21
5	Vehicle	2017-06-07	2017-06-26	20
6	Vehicle	2017-06-07			no leukamia
7	IBET-151 20mg/kg	2017-06-07	2017-07-04	28
8	IBET-151 20mg/kg	2017-06-07	2017-07-07	31
9	IBET-151 20mg/kg	2017-06-07	2017-07-04	28
10	IBET-151 20mg/kg	2017-06-07	2017-07-04	28
11	IBET-151 20mg/kg	2017-06-07	2017-07-07	31
12	IBET-151 20mg/kg	2017-06-07	2017-07-07	31
13	GSK-LSD1i 0.5mg/kg	2017-06-07	2016-07-11	35
14	GSK-LSD1i 0.5mg/kg	2017-06-07	2017-07-11	35
15	GSK-LSD1i 0.5mg/kg	2017-06-07	2017-07-10	34
16	GSK-LSD1i 0.5mg/kg	2017-06-07	2017-07-04	28
17	GSK-LSD1i 0.5mg/kg	2017-06-07	2017-07-03	27
18	GSK-LSD1i 0.5mg/kg	2017-06-07	2017-07-03	27
19	IBET-151 20mg/kg + GSK-LSD1i 0.5mg/kg	2017-06-07		100	reached experimental end point
20	IBET-151 20mg/kg + GSK-LSD1i 0.5mg/kg	2017-06-07	2017-07-31	55
21	IBET-151 20mg/kg + GSK-LSD1i 0.5mg/kg	2017-06-07	2017-08-15	70
22	IBET-151 20mg/kg + GSK-LSD1i 0.5mg/kg	2017-06-07	2017-07-25	49
23	IBET-151 20mg/kg + GSK-LSD1i 0.5mg/kg	2017-06-07	2017-08-17	72
24	IBET-151 20mg/kg + GSK-LSD1i 0.5mg/kg	2017-06-07	2017-07-13	37

## Sheet: Supplementary Figure 4D
Mouse	Treatment	Date injected	Date of death	Survival	Comments
1	Vehicle	2017-05-17	2017-06-06	21
2	Vehicle	2017-05-17	2017-06-06	21
3	Vehicle	2017-05-17	2017-06-08	23
4	Vehicle	2017-05-17	2017-06-06	21
5	Vehicle	2017-05-17	2017-06-05	20
6	Vehicle	2017-05-17	2027-06-05	20
7	GSK-LSD1i 0.5mg/kg	2017-05-17	2017-07-05	50
8	GSK-LSD1i 0.5mg/kg	2017-05-17	2017-07-21	66
9	GSK-LSD1i 0.5mg/kg	2017-05-17	2017-06-29	44
10	GSK-LSD1i 0.5mg/kg	2017-05-17	2017-07-11	56
11	GSK-LSD1i 0.5mg/kg	2017-05-17	2017-08-15	90
12	GSK-LSD1i 0.5mg/kg	2017-05-17	2017-08-15	90

## Sheet: Figure 3G
	log(IBET)	Drug naïve				Resistant				6 day LSd1				1 day Lsd1
10uM	1e-05	1120	1096	1080	1095	1101	1091	1083	1075	1125	1142	1110	1100	1133	1142	1132	1116
5uM	5e-06	1113	1106	1093	1100	1428	1440	1379	1318	1124	1128	1113	1111	1139	1160	1143	1137
1uM	1e-06	1495	1544	1521	1518	4666	3933	4354	4705	1755	1798	1658	1321	3697	3731	3620	2732
500nM	5e-07	2205	2428	2351	2338	4884	4835	5024	6085	3750	3703	3781	2433	5655	5546	5526	6269
250nM	2.5e-07	3690	3850	3781	3782	5365	4698	5486	6058	4994	5356	5535	4292	5488	5718	5603	6773
100nM	1e-07	5193	4784	5449	4891	5303	5216	5526	5608	5635	5504	5638	5925	5069	5471	5456	6985
50nM	5e-08	6051	5318	4843	4853	4904	5463	5604	5263	5186	5780	5852	6172	4994	5341	5503	7008
10nM	1e-08	5621	5185	4963	5044	5145	5413	5473	5554	5687	5667	5736	6769	5076	5433	5481	8473
DMSO	1e-10	5162	5098	5509	5347	5555	5640	5437	4812	6369	5870	5724	5781	5458	5457	5701	7733
